# Supplementary material for: Assessing resource allocation based on workload: a data envelopment analysis study on clinical departments in a class a tertiary public hospital in China
Source: BMC Health Serv Res. 2023 Jul 28;23:808. doi: 10.1186/s12913-023-09803-y (PMC10375627; doi:10.1186/s12913-023-09803-y)
Supplement: Supplementary file 1 — Additional file 1. The supplementary material file is an excel named“data of inpatients 2021-38147”, containing the hospitalization data of 38,147inpatients from 32 clinical departments of Hospital M in 2021. All of the inpatientswere admitted to Hospital M in the middle and early part of every month. Thedata labels of these inpatients include Admission time, Department, Totalcost, Cost of laboratory test, Cost of IMAGING, and 13 workload-relatedones mentioned in our article, namely, Inpatient days, Criticaldays, Serious days, ICU days, Resuscitation times, Special nursing days, Grade1 nursing days, Grade 2 nursing days, Grade 3 nursing days, Time of level 1operation (h), Time of level 2 operation (h), Time of level 3 operation (h), Timeof level 4 operation (h). All of the data was extracted from the hospitalinformation system of Hospital M, and this process was implemented directlythrough background programming. The supplementary material file shows the rawstate of the extracted data. [file 12913_2023_9803_MOESM1_ESM.xlsx]

## Sheet: 2021住院病人数据
Admission time	Department	Total cost	Cost of laboratory test	Cost of IMAGING	Inpatient days	Critical days	Serious days	ICU days	Resuscitation times	Special nursing days	Grade 1 nursing days	Grade 2 nursing days	Grade 3 nursing days	Time of level 1 operation（h）	Time of level 2 operation（h）	Time of level 3 operation（h）	Time of level 4 operation（h）
2021-01-03 00:20:00	Neurosurgery Dept.	1699.68	458	796.4	2						2.54
2021-01-03 00:22:07	Neurosurgery Dept.	165643	9259	10671.5	33			12			20.93					0.75
2021-01-03 02:27:22	Obstetrics and Gynecology Dept.	17317.5	1791	1030	6				0		1.61	3.64			3.33	0.72
2021-01-03 07:38:08	Ophthalmology Dept.	10007.9	816	935	5						0.88	4.09					0.65
2021-01-03 08:05:59	Cardiothoracic Surgery Dept.	25086.5	1909	5944	16	0	1	1			2.01	12.42					2.77
2021-01-03 08:13:32	Cardiovascular Medicine Dept.	6029.12	1668	3331.7	2							2.06
2021-01-03 08:33:21	Obstetrics and Gynecology Dept.	21597.4	1541	2335	9						1.95	5.87				1.13
2021-01-03 08:44:25	Obstetrics and Gynecology Dept.	5646.12	1642	240	4	0	0				0.74	2.24
2021-01-03 08:48:38	Ophthalmology Dept.	6053.38	811	968	6						0.84	5.09				0.42
2021-01-03 08:58:25	Gastroenterology Dept.	8205.31	1197	1879.5	6	0	0				3.15	2.1		1
2021-01-03 09:00:00	Ophthalmology Dept.	9784.74	833	546	3							2.93				0.5
2021-01-03 09:01:25	ENT Dept.	7317.86	861	1769	9						7	1.99
2021-01-03 09:02:33	Respiratory Medicine Dept.	19887.5	6556	1865.5	12	0	0	0			11.93
2021-01-03 09:05:24	Ophthalmology Dept.	3539.71	816	130	2						0.86	1.13				0.33
2021-01-03 09:05:30	Hematology Dept.	2801.6	1924	601.5	3							3.01
2021-01-03 09:16:02	Cardiovascular Medicine Dept.	5468.79	1851	1358.5	9						8.92
2021-01-03 09:28:55	Stomatology Dept.	3231.39	1020	375	4						0.89	3.05	0.02		0.47
2021-01-03 09:40:03	Urology Dept.	36747	1987	5296.9	24	0	0				10.8		12.12			2.98
2021-01-03 09:42:32	Rehabilitation Medicine Dept.	11219.1	251	235	18							17.75
2021-01-03 09:50:34	Orthopedics Dept.	4111.31	1209	894	9	0	0	0	0			8.31
2021-01-03 09:51:37	Cardiovascular Medicine Dept.	4012.09	1059	1764	5						4.92
2021-01-03 09:55:55	ENT Dept.	5797.74	799	672	9						3.86	4.87
2021-01-03 09:58:59	Orthopedics Dept.	10029.2	1121	1127	7						0.9	2.29	2.74			0.25
2021-01-03 10:00:00	General Surgery Dept.	14483.9	2078	1254.5	9						7.65	0.39				0.58
2021-01-03 10:06:38	ENT Dept.	2680.3	686	474	5						2.82	2.09
2021-01-03 10:20:09	General Surgery Dept.	13260.7	1994	594	6						5.54					0.5
2021-01-03 10:25:22	Respiratory Medicine Dept.	19662.8	2700	650	10				1		5.47
2021-01-03 10:27:54	Respiratory Medicine Dept.	10716.5	4275	943.5	10	0	0		0		9.93
2021-01-03 10:35:13	Gastroenterology Dept.	7459.33	1184	2035	9	0	0		0			8.13		1
2021-01-03 10:39:00	Urology Dept.	15880	1714	1568.5	13						0.93	8.07	2.02			0.42
2021-01-03 10:43:51	Cardiovascular Medicine Dept.	4829.6	1183	2191.5	4	0	0					3.94
2021-01-03 10:47:17	Respiratory Medicine Dept.	10370.7	1967	2500	9						9.12
2021-01-03 10:54:10	Pediatrics Dept.	1462.1	188		1	0	1				0.86
2021-01-03 11:11:29	Endocrinology Dept.	8351.97	1700	2536.4	8							7.9
2021-01-03 11:16:01	Gastroenterology Dept.	12440.7	3296	795.5	11	0	0				10.11
2021-01-03 11:21:46	ENT Dept.	12602.4	864	1447	9						6.84	1.82
2021-01-03 11:50:36	Orthopedics Dept.	21882.1	1081	1666	9						8.6
2021-01-03 11:57:12	Endocrinology Dept.	13310.6	2974	3018.5	21		4				20.82
2021-01-03 12:03:24	Pediatrics Dept.	7030.88	1611	100	7	0	4				6.77
2021-01-03 12:11:00	Cardiothoracic Surgery Dept.	9463.72	1193	1468.5	12						11.82
2021-01-03 12:16:01	Pediatrics Dept.	9108.96	868	100	12						11.97
2021-01-03 12:37:35	Cardiovascular Medicine Dept.	9771.72	1700	4454.2	10						9.8
2021-01-03 14:01:12	Orthopedics Dept.	76212.4	2280	2729.5	22	0	0				21.01
2021-01-03 14:15:15	Rehabilitation Medicine Dept.	5757.79	375	757.4	10							9.77
2021-01-03 14:17:49	Ophthalmology Dept.	13840.5	821	1063	8						1.89	5.78					1.22
2021-01-03 14:24:37	Rehabilitation Medicine Dept.	2273.6	277	40	5							4.72
2021-01-03 14:35:28	Orthopedics Dept.	13383.4	951	485	9						1	7.52
2021-01-03 14:40:59	Cardiothoracic Surgery Dept.	37151.1	3667	2885.4	10	0	1	1			0.96	7.69					1.92
2021-01-03 14:43:55	Orthopedics Dept.	2184.56	1209	785.4	2	0	0	0	0				1.71
2021-01-03 14:47:30	Orthopedics Dept.	8027.78	1209	475	6						0.8	4.11				1.43
2021-01-03 14:49:29	Orthopedics Dept.	25449.1	1588	1223	15	0	0	0	0		1.07	5.04	7.98			0.53
2021-01-03 15:01:55	Orthopedics Dept.	9313.53	711	378	8						6.5
2021-01-03 15:03:13	Urology Dept.	9867.25	2541	991.5	6								4.75
2021-01-03 15:06:48	Gastroenterology Dept.	29516.4	2586	1192.5	29						21.5	5.03
2021-01-03 15:07:37	Cardiovascular Medicine Dept.	9960.74	4041	2905	12						11.72
2021-01-03 15:09:04	General Surgery Dept.	1912.87	497	66	2						1.69
2021-01-03 15:12:08	Endocrinology Dept.	3710.26	765	1042	9						8.68
2021-01-03 15:15:24	Oncology Dept.	9642.49	2135	367	7							6.74
2021-01-03 15:16:39	Urology Dept.	4065.76	1638	1185	5	0	0						2.84
2021-01-03 15:16:54	Orthopedics Dept.	73976.4	2091	1355	9						0.91	7.15					1.83
2021-01-03 15:20:06	Orthopedics Dept.	26167.9	1378	4586.4	14						0.73	9.4	2.82				1.63
2021-01-03 15:22:01	Cardiovascular Medicine Dept.	8000.9	1721	3813.4	12	0	0		0		11.73
2021-01-03 15:23:01	Urology Dept.	14822.6	1150	2584.3	12						3.49	5.3	1.02			0.35
2021-01-03 15:25:39	Orthopedics Dept.	33294.1	1791	1390	8						4.58	2.25					1.17
2021-01-03 15:26:00	General Surgery Dept.	3169.71	2114	812.5	2						1.72
2021-01-03 15:28:32	Gastroenterology Dept.	3822.32	1174	1011.5	4	0	0					2.98		1
2021-01-03 15:28:34	Orthopedics Dept.	24806.8	2190	1434	25						0.95	23.07				2.32
2021-01-03 15:31:45	Cardiovascular Medicine Dept.	11509	4705	1113.5	14	0	14				11.95
2021-01-03 15:33:00	Urology Dept.	4033.7	1680	1493	2								1.99
2021-01-03 15:34:41	Orthopedics Dept.	39713.8	1412	1015	28				0		20.55	4.74
2021-01-03 15:34:49	Oncology Dept.	6739.75	783	459	8	0	0		0			7.71
2021-01-03 15:36:10	Neurology Dept.	5896.28	1270	3507.6	7	0	0		0		6.66
2021-01-03 15:39:00	General Surgery Dept.	27020.3	3392	812.5	6						4.7	0.35					2.58
2021-01-03 15:42:14	Hematology Dept.	4275.44	2188	1087.6	5	0	0		0			4.71
2021-01-03 15:43:17	Orthopedics Dept.	6460.76	1842	1374	4						3	0.08
2021-01-03 15:44:21	Oncology Dept.	11882.5	2419	267	9	0	0					8.66
2021-01-03 15:48:59	Pediatrics Dept.	3431.33	1536		5	0	0				4.72
2021-01-03 15:50:27	Pediatrics Dept.	5530.71	912	220	4	4			0	3.71833
2021-01-03 15:54:51	ENT Dept.	5617.46	1074	1525.2	9	0	0	0	0			8.72
2021-01-03 16:00:07	Cardiovascular Medicine Dept.	12086.3	5318	1263.5	9	0	0				7.76
2021-01-03 16:00:33	Orthopedics Dept.	3877.84	1096	35	8						7.64
2021-01-03 16:03:35	Obstetrics and Gynecology Dept.	16546	1419	385	7				0		1.96	4.71				1.12
2021-01-03 16:06:30	Oncology Dept.	14813.5	1121	1627	5	0	0	0	0		2.66	2.01
2021-01-03 16:16:03	Rehabilitation Medicine Dept.	132299	19052	8618	59	1	7	16	1		42.47					0.32
2021-01-03 16:16:11	Neurosurgery Dept.	15586.2	1596	279	10	0	0	0	0		9.57
2021-01-03 16:19:20	Endocrinology Dept.	6247.56	2344	1387	5	0	0					4.63		0.5
2021-01-03 16:26:59	Cardiovascular Medicine Dept.	36348.6	1365	1078.5	8	0	0					7.1
2021-01-03 16:30:14	Pediatrics Dept.	5637.42	1869	313.5	7	0	0				6.64
2021-01-03 16:32:52	Cardiothoracic Surgery Dept.	8912.04	884	1043	4						0.66	2.26			1.7
2021-01-03 16:39:00	Respiratory Medicine Dept.	23238	3388	1565	17	14	3		0		16.6
2021-01-03 16:43:34	Endocrinology Dept.	44487.9	5138	5403.4	29	0	0	0	0		1.16	27.25				0.5	1.33
2021-01-03 17:00:04	Cardiovascular Medicine Dept.	7934.1	2198	2557	10						9.66
2021-01-03 17:04:24	Pediatrics Dept.	5520.33	2721		6	0	0				5.91
2021-01-03 17:09:07	Respiratory Medicine Dept.	7259.89	2144	1027	10	0	0					9.61
2021-01-03 17:27:11	Infection Dept.	21200	8468	1268	12	0	4		1		11.55
2021-01-03 17:40:15	Orthopedics Dept.	7783.88	825		5							4.63
2021-01-03 17:50:17	Orthopedics Dept.	50626.4	1289	1943.4	11						10.68
2021-01-03 17:53:22	Orthopedics Dept.	14602	2828	322	12	0	0	0	0		0.74	10.72				1
2021-01-03 18:20:16	Infection Dept.	9885.24	1945	184	7	0	0	0	0		6.5
2021-01-03 18:21:50	Neurology Dept.	16033.5	2023	2290.8	17	0	4		0		16.54
2021-01-03 18:39:54	Orthopedics Dept.	40358.4	2159	1473	18	0	0	0	0		1.03	7.09	8.81			1.67
2021-01-03 18:45:29	Gastroenterology Dept.	29249.3	2927	1667.8	8	0	0				8
2021-01-03 18:50:52	Neurology Dept.	9747.13	1058	1750.8	11	0	0		0		10.57
2021-01-03 19:04:22	Cardiovascular Medicine Dept.	27971.3	5943	963	12	7	5				5
2021-01-03 19:06:02	Pediatrics Dept.	4592.35	865		10						9.61
2021-01-03 19:42:21	Orthopedics Dept.	11200	2525	125	17	0	0	0	0		0.64	15.23				0.33
2021-01-03 20:00:40	Orthopedics Dept.	2567.82	1022	1357	1				0			0.69
2021-01-03 20:51:29	Neurosurgery Dept.	18473.5	1354	1424	9	0	0		0		8.42
2021-01-03 21:16:18	Hematology Dept.	223194	20257	2892	31	16	15		1		30.33
2021-01-03 21:16:46	Orthopedics Dept.	37199.4	1593	832	12						0.85	9.98					1.23
2021-01-03 21:23:56	Infection Dept.	7115.59	2243	184	8	0	0	0	0		7.47
2021-01-03 21:31:22	Obstetrics and Gynecology Dept.	32656.3	3275	1435.9	11						1.92	7.43
2021-01-03 21:39:40	Orthopedics Dept.	43973.7	2156	2454.5	17	0	0				16.41
2021-01-03 21:40:03	Neurology Dept.	70936.3	16403	3350	29	28	0			28.4462
2021-01-03 21:44:38	Orthopedics Dept.	74309	2946	1934.4	22						1.16	20.34				2.05
2021-01-03 21:50:38	Orthopedics Dept.	6109.1	1472	2016.1	9	0	0	0			2.7	5.13
2021-01-03 22:18:36	Emergency Dept.	6898.67	2907	290	4	0	3				3.49
2021-01-03 23:11:40	Orthopedics Dept.	8415.96	1917	90	5	0	0	0	0		0.49	3.9				0.67
2021-01-03 23:43:50	Obstetrics and Gynecology Dept.	20783	1190	1004	6						2.38	3
2021-01-04 00:01:00	Emergency Dept.	6730.52	1499	873	4	1	0				3.81
2021-01-04 00:01:00	Emergency Dept.	6870.18	1611	883	4	0	0				3.92
2021-01-04 00:37:10	Cardiovascular Medicine Dept.	10058.7	1737	380	3		3
2021-01-04 06:30:08	Orthopedics Dept.	33404.5	2915	140	15	0	0	0	0		0.95	13.25					2.58
2021-01-04 07:54:55	Ophthalmology Dept.	8442.83	654	469	2							1.98				0.33
2021-01-04 07:55:19	Ophthalmology Dept.	8475.18	596	702	2							1.94				0.33
2021-01-04 08:01:50	Cardiothoracic Surgery Dept.	42129.6	2948	980	11	0	2				1.15	7.93					1.17
2021-01-04 08:02:49	General Surgery Dept.	71501.6	3701	6574.9	18						15.25	0.33					2.77
2021-01-04 08:04:21	General Surgery Dept.	68911.4	3427	5384	13						9.92	0.28					3.8
2021-01-04 08:10:42	Urology Dept.	11948.3	1047	938	4	0	0				0.93	1	1			0.63
2021-01-04 08:18:58	Ophthalmology Dept.	8660.14	654	676	2							1.98				0.2
2021-01-04 08:20:29	Urology Dept.	6211.52	775	713.5	4							3.05
2021-01-04 08:22:55	Ophthalmology Dept.	12905.3	989	1415	7						0.94	6.07					2.17
2021-01-04 08:24:04	General Surgery Dept.	23053.6	1625	1863.5	6						3.97	0.37					0.92
2021-01-04 08:29:21	Oncology Dept.	7463.64	1746	2510.6	4							4.07
2021-01-04 08:31:10	ENT Dept.	22587.6	2640	1600.5	16	0	0	0	0		1.89	11.01	2.04			1.17
2021-01-04 08:32:07	Ophthalmology Dept.	5390.52	3492	399	3	0	0					3.3
2021-01-04 08:32:45	Rehabilitation Medicine Dept.	7699.17	372	775	10							9.89
2021-01-04 08:32:47	Urology Dept.	33993	1854	2591.5	10						1.95	3.02	3.27				1.47
2021-01-04 08:36:33	Gastroenterology Dept.	6675.89	1636	2368.6	9	0	0					8.24		1
2021-01-04 08:39:52	ENT Dept.	16621.7	2310	1296.5	10	0	0	0	0		1.78	7.15				0.5
2021-01-04 08:40:03	Ophthalmology Dept.	19159	607	822	4						0.83	3.15				1.33
2021-01-04 08:46:50	Nephrology Dept.	14693.2	3743	635	11	0	0				11.01
2021-01-04 08:48:15	Urology Dept.	14617	922	2060.5	14						1.83	12.13
2021-01-04 08:48:33	Hematology Dept.	6397.8	2186	348.5	12	0	0					12
2021-01-04 08:49:17	General Surgery Dept.	18741.8	1496	1085.5	5						3.92	0.29					1.85
2021-01-04 08:52:36	General Surgery Dept.	13858.3	1944	884	7						6.72					0.42
2021-01-04 08:52:42	Ophthalmology Dept.	8391.78	654	589	2							1.97				0.5
2021-01-04 08:57:35	Urology Dept.	14526	1301	1265.5	6						0.84	2	1			1.43
2021-01-04 08:57:39	Cardiothoracic Surgery Dept.	54862.1	2997	5174.3	24	0	1		1		1.96	20.26					2.38
2021-01-04 08:57:42	Orthopedics Dept.	67065.6	1332	1987.4	25	0	0	0	0		0.86	13.24	10.01				1.83
2021-01-04 08:59:07	Obstetrics and Gynecology Dept.	10647.7	1340	2416.9	10				0		1.94	6.99				0.87
2021-01-04 09:00:00	ENT Dept.	16688.7	1882	1296.5	9						0.88	2.02	5.92				1.42
2021-01-04 09:02:01	Oncology Dept.	5422.65	1886	638	4	0	0	0	0			4.03
2021-01-04 09:03:37	Urology Dept.	26062.9	1648	1918	10				0		6.94		0.93			0.83
2021-01-04 09:06:47	Cardiothoracic Surgery Dept.	12544	939	85	8	0	0				3.82	4.01				0.67
2021-01-04 09:09:25	Urology Dept.	25458.5	1439	2448.5	7						3.84		3.05				1.27
2021-01-04 09:15:09	Ophthalmology Dept.	6776.58	35	961	2							2.05
2021-01-04 09:17:54	Endocrinology Dept.	6504.15	2747	2179	6			0			5.91
2021-01-04 09:18:55	ENT Dept.	18022.7	1714	1142	10						7.85	1.92
2021-01-04 09:18:57	Ophthalmology Dept.	8030.27	3617	2007.2	9							8.92
2021-01-04 09:21:24	Respiratory Medicine Dept.	6680.91	3343	543	5	0	0				4.96
2021-01-04 09:22:03	ENT Dept.	16610.3	2193	1493.5	9	0	0	0	0		1.83	4.08	2.04			1.53
2021-01-04 09:22:52	Urology Dept.	2979.3	804	712	4							3.95
2021-01-04 09:24:49	Gastroenterology Dept.	6018.68	1035	2114.4	11	0	0				3.36	7
2021-01-04 09:28:14	Hematology Dept.	2091.75	1698	35	2							1.97
2021-01-04 09:28:44	Cardiothoracic Surgery Dept.	5186.39	736	175	6	0	0		0			6.03
2021-01-04 09:29:29	General Surgery Dept.	21433	2773	1524	8	0	0				6.11	0.25					1.17
2021-01-04 09:34:20	Orthopedics Dept.	4996.19	1323	2206.1	8	0	0	0				7.91
2021-01-04 09:37:27	General Surgery Dept.	28659.9	1327	800	15				0		9.59	5.03
2021-01-04 09:37:54	Orthopedics Dept.	75445.3	2627	1815	10	0	0	0	0		1.04	8.29					1.33
2021-01-04 09:40:04	Oncology Dept.	4781.3	1557	1874.1	7	0	0					7
2021-01-04 09:41:42	Oncology Dept.	53459.7	8937	3959.6	31	0	2		0		30.91
2021-01-04 09:44:56	Urology Dept.	46685.8	2274	1920	9	0	0				4.74		3.15				1.85
2021-01-04 09:46:38	Gastroenterology Dept.	85638.9	6800	5106.9	19						14.92	2.4		1.83			6.13
2021-01-04 09:47:56	Emergency Dept.	6371.13	1966	259	4						3.95
2021-01-04 09:48:37	Ophthalmology Dept.	7870.94	66	607	2							1.92				0.23
2021-01-04 09:49:17	Urology Dept.	10725.3	1006	1880.9	5						1.86	3.06
2021-01-04 09:49:41	Ophthalmology Dept.	6839.9	823	115	4						0.84	3.07				0.58
2021-01-04 09:52:08	Geriatrics Dept. II	47026.8	5234	730	32						31.94
2021-01-04 09:53:28	Hemodialysis Dept.	48685.8	4032	293	29	0	0				28.95
2021-01-04 09:55:10	Emergency Dept.	5444.47	2010	50	4						3.94
2021-01-04 09:55:27	Pediatrics Dept.	7162.32	1791	100	8	0	0				7.91
2021-01-04 09:55:52	ENT Dept.	16997.8	1512	950.5	9						0.86		7.11			0.92
2021-01-04 09:56:31	ENT Dept.	16843.8	849	2252	15						6.87	8.11
2021-01-04 09:58:23	Rehabilitation Medicine Dept.	36527.2	586	235	54							52.94
2021-01-04 10:00:22	Ophthalmology Dept.	2215.76	809	271	4							3.84
2021-01-04 10:01:52	Rehabilitation Medicine Dept.	8802.98	202	35	15							14.87
2021-01-04 10:05:14	Ophthalmology Dept.	17928.2	766	1321	6							5.91				0.58
2021-01-04 10:05:24	Neurosurgery Dept.	38676.1	3792	2311	8						1.91					1.25
2021-01-04 10:07:08	General Surgery Dept.	31781.5	2337	5279.5	8						6.11	0.25				2.45
2021-01-04 10:09:27	ENT Dept.	8833.53	2052	1795.5	10								9.64
2021-01-04 10:10:54	ENT Dept.	19457	2798	1445	9	0	0	0	0		1.82	4	2.05			0.83
2021-01-04 10:11:55	Orthopedics Dept.	148375	7365	5640.1	24				0		3.97	19.32					6.67
2021-01-04 10:12:16	Ophthalmology Dept.	6281.74	35	306	1	0	0					0.9
2021-01-04 10:14:56	Infection Dept.	15322.2	2571	997.9	13	0	0				12.88
2021-01-04 10:15:14	Cardiovascular Medicine Dept.	8470.55	1573	1606	5	0	0	0	0			4.91
2021-01-04 10:23:12	Rehabilitation Medicine Dept.	1708.81	448	735.4	2							1.92
2021-01-04 10:23:36	Cardiothoracic Surgery Dept.	23838.3	1123	3939	14						11.79	1.86
2021-01-04 10:23:56	Cardiovascular Medicine Dept.	39834.1	1438	1026.5	8		2				5.35
2021-01-04 10:31:59	Oncology Dept.	49.38		6	0	0	0		0		0.13
2021-01-04 10:35:09	Ophthalmology Dept.	10404.1	928	1150	4	0	0				0.86	3.13				0.25
2021-01-04 10:40:19	Respiratory Medicine Dept.	52374.8	6012	1007	20	0	20	20	0
2021-01-04 10:40:59	Gastroenterology Dept.	6304.16	924	1293	5	0	0					4.06		0.33
2021-01-04 10:42:16	ENT Dept.	12688.8	1787	934	6	0	0	0	0		1.92	2.03	1.9			0.75
2021-01-04 10:45:25	Neurology Dept.	4208.09	591	2738.2	5						4.87
2021-01-04 10:45:35	Pediatrics Dept.	9736.14	2486	501	8	0	3				7.9
2021-01-04 10:45:43	Cardiovascular Medicine Dept.	7606.75	1250	4614.7	4	0	2				3.95
2021-01-04 10:47:08	Pediatrics Dept.	9596.63	1047	313.5	14						13.95
2021-01-04 10:52:06	Pediatrics Dept.	5773.57	2037		9	0	0		0		8.86
2021-01-04 10:54:03	Ophthalmology Dept.	16212.4	833	963	7						0.72	6.17					1.58
2021-01-04 10:56:49	Neurosurgery Dept.	24091.5	1668	2685	18			3			14.75
2021-01-04 10:57:12	Pediatrics Dept.	8902.76	2853	100	14	0	8		0		13.9
2021-01-04 10:58:35	Neurology Dept.	8948.91	602	2979.2	12						11.84
2021-01-04 11:06:41	Hematology Dept.	18645.1	870	453	3							2.94
2021-01-04 11:09:47	General Surgery Dept.	3084.81	2114	835	1	0	0		0		0.96
2021-01-04 11:12:03	Orthopedics Dept.	2687.72	280	788.4	8						7.84
2021-01-04 11:14:08	Respiratory Medicine Dept.	12060.2	2552	1771.2	11						10.92
2021-01-04 11:14:20	Urology Dept.	3944.54	1725	1051	7	0	0					5.67
2021-01-04 11:16:00	Oncology Dept.	10977.8	1835	1272.9	9	0	0					8.89
2021-01-04 11:17:39	Cardiovascular Medicine Dept.	8215.99	1763	851	5	0	2				3.97	0.89
2021-01-04 11:21:35	Cardiovascular Medicine Dept.	19928.7	1440	1138.5	5	0	0				4.04
2021-01-04 11:22:58	Ophthalmology Dept.	16804.2	649	1005	4							3.86				0.92
2021-01-04 11:23:02	Neurology Dept.	11396.6	762	130	22	0	0				21.87
2021-01-04 11:30:00	ENT Dept.	7535.8	1255	1373.4	15								13.75
2021-01-04 11:30:33	Rehabilitation Medicine Dept.	8436.17	902	477	16							15.73
2021-01-04 11:32:29	Geriatrics Dept. II	28474.4	5208	863	31						30.76
2021-01-04 11:32:41	Geriatrics Dept. II	77639.6	8729	1122	30						29.82
2021-01-04 11:35:55	Rehabilitation Medicine Dept.	7958.85	592	497	14							13.73
2021-01-04 11:41:09	Rehabilitation Medicine Dept.	9914.33	448	762	8							7.76
2021-01-04 11:47:06	Cardiothoracic Surgery Dept.	20227.1	420	40	28	0	0		0			28.02
2021-01-04 11:49:04	Rehabilitation Medicine Dept.	8014.23	673	566	16							15.73
2021-01-04 12:00:19	ENT Dept.	4345.86	844	464	8						4.79	3.08
2021-01-04 12:02:31	Urology Dept.	35549.8	2363	2892	16						8.25	6.66					1.53
2021-01-04 12:16:04	Hemodialysis Dept.	10735.1	1743	1078	17	0	0		0		16.8
2021-01-04 12:16:50	ENT Dept.	2442.64	1792	15	3								1.71
2021-01-04 12:19:12	Neurosurgery Dept.	95974	4547	5173.5	21		21	21
2021-01-04 12:23:42	Cardiovascular Medicine Dept.	9263.49	984	1627.9	7						6.59
2021-01-04 12:31:08	Hemodialysis Dept.	5782.15	1761	40	5	2	3				4.82
2021-01-04 12:39:10	Infection Dept.	16202.2	7792	708	6	0	0	0			5.75
2021-01-04 12:41:20	Neurology Dept.	12211.5	1835	680	15	0	10		0		14.81
2021-01-04 13:24:12	Orthopedics Dept.	53397.8	2476	2124.4	22	0	0	0	0		1.19	19.86					1.42
2021-01-04 13:54:16	Neurology Dept.	11577.9	408	1801.2	8	0	0			0.965417	6.77
2021-01-04 13:59:08	Nephrology Dept.	15470.1	1975	689	8						7.69
2021-01-04 14:09:44	Emergency Dept.	5273.34	2341	50	4						3.83
2021-01-04 14:13:17	Cardiovascular Medicine Dept.	4211.73	1911	1055.5	5						4.77
2021-01-04 14:14:04	Pediatrics Dept.	8390.53	715	190	14				0		13.79
2021-01-04 14:20:00	Rehabilitation Medicine Dept.	7516.49	372	785.4	11							9.75
2021-01-04 14:22:02	Urology Dept.	11606.9	1788	1992	10							9.01		0.25
2021-01-04 14:26:02	Urology Dept.	19409.4	1465	825	10	0	0				4.77		3.9				1.18
2021-01-04 14:30:44	TCM Dept.	3426.11	1878	818.5	3							2.74
2021-01-04 14:31:07	Orthopedics Dept.	20843.3	747	985	9						8.57
2021-01-04 14:32:01	Cardiovascular Medicine Dept.	8466.34	2528	606.5	4	0	0					3.78
2021-01-04 14:35:58	Urology Dept.	23687.2	1689	1315.5	6	0	0				0.83	2.02	0.67			1.33
2021-01-04 14:36:57	Obstetrics and Gynecology Dept.	17490.4	995	939	7	0	0				6.79
2021-01-04 14:37:21	Obstetrics and Gynecology Dept.	22567.6	1554	2279.5	8						2.83	4.13				1.58
2021-01-04 14:38:54	Orthopedics Dept.	45561.7	2962	2773.4	15	0	0	0	0		0.53	13.53					2.63
2021-01-04 14:40:28	TCM Dept.	11020.1	4030	1621.5	11	0	0					10.64
2021-01-04 14:43:12	Oncology Dept.	5577.28	1907	2018.9	3	0	0	0	0			2.79
2021-01-04 14:43:23	Ophthalmology Dept.	7065.25	833	141	4	0	0	0			0.88	2.8					1
2021-01-04 14:43:44	Urology Dept.	26942	768	2528.5	14						1.91	11.81
2021-01-04 14:44:58	Geriatrics Dept. III	15568.2	910	40	28						27.72
2021-01-04 14:44:59	ENT Dept.	14895.8	3097	1285.5	8	0	0	0	0		1.88	4.86					0.5
2021-01-04 14:47:21	Endocrinology Dept.	5207.68	1728	1105.5	12	0	0					11.72
2021-01-04 14:48:31	Orthopedics Dept.	3429.21	867	555	7						6.6
2021-01-04 14:50:23	Rehabilitation Medicine Dept.	167078	4690	16588.5	180							179.73
2021-01-04 14:50:26	TCM Dept.	33748.8	4045	4071.8	25							24.73
2021-01-04 14:53:17	Neurosurgery Dept.	55966.5	4563	4650.6	11			1			9.66						5.45
2021-01-04 14:53:59	Neurology Dept.	10739.8	693	5852.6	12	0	0				11.76
2021-01-04 14:56:55	Urology Dept.	32164	4548	3768.4	14						3.06	8.46				0.25
2021-01-04 14:57:15	ENT Dept.	40919.6	2623	5931.7	30						22.96	6.89
2021-01-04 14:58:37	ENT Dept.	45251.4	6037	2577.5	37	0	0				34.53	0.03
2021-01-04 14:59:27	Gastroenterology Dept.	98852.3	8724	2819	45		7				43.94
2021-01-04 15:01:00	TCM Dept.	2849.72	1342	348.5	4							3.73
2021-01-04 15:01:42	ENT Dept.	17475.8	951	1067.5	11	0	0				7.8	2.69
2021-01-04 15:02:13	ENT Dept.	21841.8	1353	1387	18				0		15.74	1.56
2021-01-04 15:05:29	Cardiovascular Medicine Dept.	2571.42	678	898.5	5						4.62
2021-01-04 15:06:09	ENT Dept.	4148.91	1864	75	7	0	0	0	0			5.68
2021-01-04 15:07:23	Gastroenterology Dept.	7104.18	1303	1970	7	0	4				3.83	2.14		1
2021-01-04 15:10:30	Neurology Dept.	9964.37	988	2843.2	15						14.67
2021-01-04 15:10:35	Cardiothoracic Surgery Dept.	10222	2417	3067.4	22	0	0					21.59
2021-01-04 15:10:52	Neurosurgery Dept.	9193.45	789	348.5	5						4.75
2021-01-04 15:10:58	Geriatrics Dept. III	13753	700	40	28						27.7
2021-01-04 15:11:37	Rehabilitation Medicine Dept.	7808.05	938	2334	7						6.73
2021-01-04 15:13:35	Neurosurgery Dept.	16878.7	540	705.4	2	0	0	0	0		1.67
2021-01-04 15:14:52	Hematology Dept.	6604.14	1926	1719.4	5	0	0					4.8
2021-01-04 15:15:35	Oncology Dept.	4587.3	874	41	3							2.73
2021-01-04 15:16:37	Endocrinology Dept.	5087.28	2214	1946.4	5	0	0					4.69
2021-01-04 15:17:37	Obstetrics and Gynecology Dept.	22553.4	1079	1926	10	0	0				5.98	3.71
2021-01-04 15:21:36	Oncology Dept.	7528.99	1098	41	10							9.77
2021-01-04 15:24:57	Cardiothoracic Surgery Dept.	4842.87	1014	2147.8	4							3.62
2021-01-04 15:26:27	Urology Dept.	4148.89	1285	398.5	3								1.62
2021-01-04 15:27:17	Cardiovascular Medicine Dept.	27407.6	2549	4168	7	0	7				5.88
2021-01-04 15:29:41	General Surgery Dept.	2354.06	303	76	4				0			2.61
2021-01-04 15:29:47	Obstetrics and Gynecology Dept.	20835	790	1148.9	8						3.96	3.02
2021-01-04 15:30:53	General Surgery Dept.	27187.6	5638	2896.5	19						16.53	1.15
2021-01-04 15:31:28	Neurosurgery Dept.	20617.2	3292	1414.5	16	0	0	1	0		14.83					4
2021-01-04 15:32:45	Neurology Dept.	17591.7	4156	5020.2	18	0	8		0		17.71
2021-01-04 15:32:46	Urology Dept.	19716.2	1360	1238.5	11	0	0				5.97		3.75			0.7
2021-01-04 15:33:06	Endocrinology Dept.	6101.61	1923	2882.1	5	0	0	0	0			4.64
2021-01-04 15:33:30	Neurology Dept.	2050.59	593	244	5						4.71
2021-01-04 15:36:17	Hematology Dept.	16018.8	2425	856.5	28	0	0	0	0			27.7
2021-01-04 15:38:44	Oncology Dept.	18562.7	1710	41	11							10.7
2021-01-04 15:38:48	Neurology Dept.	1435.15	329	35	5	0	0		0		4.68
2021-01-04 15:39:57	Respiratory Medicine Dept.	14072.9	1311	80	11		11				11.03
2021-01-04 15:41:59	Cardiovascular Medicine Dept.	13246.1	3013	1036.5	11	0	5				8.04
2021-01-04 15:43:09	Urology Dept.	18400.8	1193	1722	11						2.95	7.7
2021-01-04 15:44:46	Endocrinology Dept.	7655.1	2888	2848.2	9							8.65
2021-01-04 15:46:24	General Surgery Dept.	21553.8	1233	1474	14				0		7.47	6.29
2021-01-04 15:47:28	Cardiovascular Medicine Dept.	15887.9	675	335	1	1			2	0.277083
2021-01-04 15:51:53	Cardiovascular Medicine Dept.	2716.47	967	1294	4				0		3.65
2021-01-04 15:54:20	Oncology Dept.	10191.8	2305	1181.8	8							7.76
2021-01-04 15:57:01	Neurosurgery Dept.	8215.74	511	85	2	0	0	0	0		1.6
2021-01-04 15:57:11	Hemodialysis Dept.	55893.2	5839	290	26	8	18		2		25.59
2021-01-04 16:01:17	Rehabilitation Medicine Dept.	9716.75	559	1311.4	10							9.62
2021-01-04 16:04:13	Endocrinology Dept.	3092.85	1731	952	3							2.65
2021-01-04 16:04:40	Oncology Dept.	8810.84	2802	1751.9	9	0	0	0	0			8.7
2021-01-04 16:07:39	Urology Dept.	18475.5	1128	2095	10						1.96	7.73
2021-01-04 16:09:41	General Surgery Dept.	19687.6	2020	1654.5	5	0	0		0		2.73	0.29					0.42
2021-01-04 16:14:35	Hematology Dept.	8329.56	2005	40	7	0	0		0		6.63
2021-01-04 16:16:02	Orthopedics Dept.	30688.8	1511	2304.5	20						2.76	16.19				1.5
2021-01-04 16:16:06	Orthopedics Dept.	19516.5	1742	2579.3	14				0		0.72	12.36					1.43
2021-01-04 16:16:09	Urology Dept.	5944.36	1737	2331.6	7	0	0						6.67
2021-01-04 16:16:29	Neurology Dept.	5365.8	649	2271.2	13						12.67
2021-01-04 16:21:44	Cardiovascular Medicine Dept.	10137.5	1924	267	8		8	0
2021-01-04 16:24:34	Endocrinology Dept.	6723.55	1648	2847.2	9							8.67
2021-01-04 16:24:49	Neurology Dept.	7607.66	673	3322.2	19						18.62
2021-01-04 16:24:55	Rehabilitation Medicine Dept.	15328.2	2051	2432	20						19.66
2021-01-04 16:25:28	Ophthalmology Dept.	7201.68	819	566	9						0.99	7.64				1
2021-01-04 16:30:52	Orthopedics Dept.	21619.5	1485	628	9	0	0	0	0		0.95	6.88		0.45		0.75
2021-01-04 16:31:10	Orthopedics Dept.	28444.7	1135	1397.4	15						14.42
2021-01-04 16:36:37	Neurosurgery Dept.	17003.9	540	705.4	2	0	0	0	0		1.63
2021-01-04 16:37:16	Pediatrics Dept.	4480.5	2684	220	5	0	0				4.7
2021-01-04 16:39:03	Endocrinology Dept.	7309.77	1816	852	9	0	0					8.76
2021-01-04 16:39:48	Respiratory Medicine Dept.	5734.71	1655	550	4		4				3.59
2021-01-04 16:40:17	ENT Dept.	21353.2	1169	1551	28						12.67	14.88
2021-01-04 16:40:56	Stomatology Dept.	22758.2	1629	1936	11						5.19	4.75	0.71			1.23
2021-01-04 16:44:01	Respiratory Medicine Dept.	10555	1697	760	8		8				7.61
2021-01-04 16:47:08	Urology Dept.	2879.49	1798	456	7								5.67
2021-01-04 16:47:49	ENT Dept.	3624.06	750	1102	4						3.39	0.07
2021-01-04 16:49:22	Cardiothoracic Surgery Dept.	54819.5	3969	4017	22	0	2				2.94	16.73					1.92
2021-01-04 16:51:41	Gastroenterology Dept.	6403.66	938	1428	5	0	0					3.82		0.5
2021-01-04 16:52:49	Urology Dept.	6158.01	1368	1135	7							6.63
2021-01-04 16:55:52	Gastroenterology Dept.	33662	4501	771.5	15	0	15		0		14.55
2021-01-04 16:56:29	Pediatrics Dept.	7478.02	717	190	12				0		11.7
2021-01-04 17:02:49	Pediatrics Dept.	8687.18	1179		14						13.69
2021-01-04 17:05:14	Infection Dept.	15003.1	6929	517	3	2	1		2		2.28
2021-01-04 17:05:51	Pediatrics Dept.	8601.54	1000		14						13.69
2021-01-04 17:09:42	Cardiovascular Medicine Dept.	9458.92	1842	80	7	0	7	0
2021-01-04 17:11:17	Neurosurgery Dept.	75592.4	2714	4741.5	18			7			10.97					1
2021-01-04 17:13:49	Neurology Dept.	8424.01	1222	2812	8	0	0	0	0		7.66
2021-01-04 17:20:10	Orthopedics Dept.	5823.61	1475	375	4	0	0	0	0		0.85	2.69				0.58
2021-01-04 17:23:45	Orthopedics Dept.	43657.6	1149	1428.5	21						20.49
2021-01-04 18:12:48	Neurology Dept.	9411.58	4367	2868.8	13	0	0	0	0		12.51
2021-01-04 18:44:01	General Surgery Dept.	17668.4	2030	851	4						2.58	0.21				1
2021-01-04 19:11:34	Neurosurgery Dept.	115196	8700	1185.5	25	2	0				22.68						3
2021-01-04 19:36:29	Infection Dept.	6364.21	1589	40	6	0	0	0	0		5.45
2021-01-04 19:42:35	Infection Dept.	26350.4	10879	493	11		11		0		10.54
2021-01-04 19:49:12	Gastroenterology Dept.	8160.74	2184	1400.5	6							4.8		1
2021-01-04 20:03:13	Emergency Dept.	2735.68	1002	1048.5	6						4.56
2021-01-04 20:14:45	Pediatrics Dept.	9971.73	1070	634	14						13.55
2021-01-04 20:15:29	Pediatrics Dept.	3218.43	800		6						5.56
2021-01-04 20:20:29	Neurosurgery Dept.	118198	5856	2218	17	5	12	17	2								4.92
2021-01-04 20:39:23	Pediatrics Dept.	3179.28	1054	75	7						6.54
2021-01-04 20:52:41	Orthopedics Dept.	11951.9	1197	3470.7	11			0				9.83
2021-01-04 21:17:07	TCM Dept.	2904.5	1364	818.5	3							2.68
2021-01-04 21:17:49	Hematology Dept.	31674.7	3754		36	0	0					35.46
2021-01-04 21:26:52	TCM Dept.	16226.5	6885	662	9				0		8.39
2021-01-04 21:28:52	Gastroenterology Dept.	29724.4	5248	5793.7	31	0	0	0	0		30.29
2021-01-04 21:30:56	Infection Dept.	18020.7	2105	1184.8	24						15.44	6.77
2021-01-04 21:33:20	General Surgery Dept.	6444.34	1786	1134.6	9						7.44
2021-01-04 21:34:22	Neurology Dept.	50130.9	9181	7277.1	31	7	11	7		6.42625	23.8
2021-01-04 21:40:09	Orthopedics Dept.	3591.63	1209	285	4	0	0	0	0		0.98		1.87
2021-01-04 21:51:49	Infection Dept.	14500.3	7529	353.5	7				0		6.39
2021-01-04 22:02:16	Oncology Dept.	8814.58	758	1285.2	6	0	0	0	0			5.43
2021-01-04 23:17:04	Gastroenterology Dept.	24633.9	2486	1310	11	0	0	0	0		8.46	0.36				1.08
2021-01-04 23:21:28	ENT Dept.	9112.86	2798	2071.9	9								7.43
2021-01-04 23:25:08	Orthopedics Dept.	20740.3	604	525	9	0	0	0	0		0.86	7.54					1.02
2021-01-04 23:37:46	Orthopedics Dept.	49293	1411	2188.4	17	0	0	0			0.71	14.96					0.83
2021-01-05 01:03:30	Respiratory Medicine Dept.	26957.1	3530	998.5	10		10		1		10.33
2021-01-05 02:39:45	Emergency Dept.	193313	26314	9467.5	31	24	7	7	1		6.88
2021-01-05 07:14:17	Orthopedics Dept.	20317	1355	450	6						5.81
2021-01-05 07:28:00	Neurosurgery Dept.	86133.7	7581	5492.6	27			1			25.91						5.3
2021-01-05 07:43:08	Obstetrics and Gynecology Dept.	40138.6	2027	4401.5	11						3.85	6.4					1.5
2021-01-05 07:55:26	Obstetrics and Gynecology Dept.	3982.57	1217	979	4							2.88
2021-01-05 07:56:01	Endocrinology Dept.	9530.91	1878	5371.2	9	0	0					9.06
2021-01-05 07:59:25	Ophthalmology Dept.	10868.3	3801	1291	3							2.8
2021-01-05 08:00:00	Urology Dept.	18165.4	1334	2641.9	10						2.77	3.01	3.24			2.38
2021-01-05 08:02:09	General Surgery Dept.	52304.8	4137	2957.9	10						8.3	0.32					3.17
2021-01-05 08:03:38	Ophthalmology Dept.	22911.3	1091	1327	7						1.09	6.15				0.2	1.5
2021-01-05 08:05:00	Urology Dept.	70729.1	3484	3626	20				0		16.85		0.97				2.58
2021-01-05 08:05:41	Cardiothoracic Surgery Dept.	3434.02	1046	329	3	0	0					2.83			0.53
2021-01-05 08:10:59	General Surgery Dept.	19665.6	978	2700	9	0	0				3.98	4.25
2021-01-05 08:11:44	Nephrology Dept.	14475.1	2240	989	10						9.85
2021-01-05 08:12:12	Endocrinology Dept.	5407.56	1673	3332.7	3	0	0					3.02
2021-01-05 08:20:08	ENT Dept.	5095.6	2584	343.5	5							3.95
2021-01-05 08:21:35	Oncology Dept.	5140.55	1821	294	4							3.97
2021-01-05 08:27:01	Ophthalmology Dept.	13770.7	1014	694	9						1.03	7.99					1.17
2021-01-05 08:28:34	General Surgery Dept.	28447.7	2704	1974	9						7.01	0.31
2021-01-05 08:32:03	Cardiothoracic Surgery Dept.	7049.81	1111	3168.4	2							2.1
2021-01-05 08:37:26	Ophthalmology Dept.	11607.5	144	1209	6	0	0					5.95
2021-01-05 08:38:12	Endocrinology Dept.	5005.17	1551	2300	4				0		3.68
2021-01-05 08:39:04	Gastroenterology Dept.	30943.6	3200	934	18	0	0	0	0			17.88
2021-01-05 08:41:13	General Surgery Dept.	25767.1	2751	3679	8						6.29	0.27					2.08
2021-01-05 08:43:04	ENT Dept.	15013.5	2804	1191.5	13	0	0	0	0		1.88	3.02	6.86			1.33
2021-01-05 08:43:35	Ophthalmology Dept.	8070.84	245	395	2							2.01				0.42
2021-01-05 08:46:10	Ophthalmology Dept.	13435.6	821	524	6						1.08	5.2					1.33
2021-01-05 08:47:50	General Surgery Dept.	65456.3	1572	1442	18						10.36	3.66
2021-01-05 08:49:55	Ophthalmology Dept.	14887.2	928	751	2						0.69	1.39					1.17
2021-01-05 08:51:21	Orthopedics Dept.	6561.18	787	562	6						5.62
2021-01-05 08:53:43	Cardiothoracic Surgery Dept.	5463.64	2598	1493	8							7.79
2021-01-05 08:54:33	Ophthalmology Dept.	8983.73	353	584	2				0			1.98				0.25
2021-01-05 08:55:25	Cardiovascular Medicine Dept.	9807.54	1871	4834.2	10						10
2021-01-05 08:57:44	Neurology Dept.	453.67		369	1	0	0				0.3
2021-01-05 08:59:38	Endocrinology Dept.	8683.43	2458	1515	10	0	0	0	0			9.96
2021-01-05 09:00:35	Ophthalmology Dept.	7834.35	993	116	3	0	0					2.93
2021-01-05 09:05:02	Gastroenterology Dept.	12063.3	1909	3988.5	4	0	0		0		3.25			0.75
2021-01-05 09:06:00	Pediatrics Dept.	3628.88	1747	650.5	4	0	0				3.99
2021-01-05 09:09:09	ENT Dept.	5162.05	1799	314	8							6.07	0.89
2021-01-05 09:12:37	Neurosurgery Dept.	11328.1	1264	1921	4	0	0				2.82	0.99
2021-01-05 09:13:56	Gastroenterology Dept.	9053.22	1359	2020	8	0	0		0			7.22		0.5
2021-01-05 09:14:07	General Surgery Dept.	23795.8	2038	1485.5	6						5.05	0.26					1.83
2021-01-05 09:16:10	Gastroenterology Dept.	13910.4	1380	2124	7	0	0						7
2021-01-05 09:16:24	Rehabilitation Medicine Dept.	17938.8	945	2040.8	28							26.93		1.17
2021-01-05 09:17:01	Gastroenterology Dept.	12910.6	1493	5048.5	17				0			16.2		-4
2021-01-05 09:21:09	Rehabilitation Medicine Dept.	11133.9	962	595	10							9.85
2021-01-05 09:21:15	Obstetrics and Gynecology Dept.	28082	3699	3031.5	17						3.11	12.83					1.95
2021-01-05 09:24:49	Oncology Dept.	70056.3	4708	1422.9	48	0	0	0	0			47.71
2021-01-05 09:27:06	Gastroenterology Dept.	7784.18	3030		7		6				6.19
2021-01-05 09:27:42	Oncology Dept.	13910.3	3360	2856.4	19	0	0	0	0			18.95
2021-01-05 09:27:42	Cardiothoracic Surgery Dept.	37339.7	1203	4282.5	29				0		1.87	26.94
2021-01-05 09:28:39	Urology Dept.	13273.3	945	1212	6				0		0.84	5.07
2021-01-05 09:30:54	Obstetrics and Gynecology Dept.	10251.1	1330	2245.5	8				0		1.75	5.08				0.67
2021-01-05 09:33:18	Rehabilitation Medicine Dept.	6981.73	365	244	24							23.97
2021-01-05 09:34:04	Respiratory Medicine Dept.	12615	2842	40	10						9.73
2021-01-05 09:35:24	Urology Dept.	6058.32	1223	448.5	6				0				4.96
2021-01-05 09:35:42	General Surgery Dept.	10671.1	1067	993	7						1.17	4.71
2021-01-05 09:37:43	Ophthalmology Dept.	6079.69	41	551	2							1.91
2021-01-05 09:37:49	Oncology Dept.	55646.2	1592	1950	42	0	0	0	0			41.93
2021-01-05 09:40:00	Rehabilitation Medicine Dept.	6738.73	372	435	6							4.9
2021-01-05 09:40:11	Orthopedics Dept.	26341.1	1124	876	8						0.95	5.98				1.17
2021-01-05 09:44:48	Oncology Dept.	15264.4	3075	1539.5	9	0	0					9.02
2021-01-05 09:46:17	Ophthalmology Dept.	20315	698	1106	7						0.73	6.21					2.17
2021-01-05 09:50:35	Oncology Dept.	57882.5	1567	933	33	0	0	0	0			32.89
2021-01-05 09:52:21	Cardiovascular Medicine Dept.	6406.71	1524	3301.4	7	0	0					6.95
2021-01-05 09:52:40	ENT Dept.	25027.5	2845	2910.5	10	0	0	0	0		2.85	6.05					2.62
2021-01-05 09:53:02	Neurology Dept.	4925.35	1174	1160.5	10	0	0		0		9.92
2021-01-05 09:55:13	Oncology Dept.	5384.65	1448	1140	5	0	0	0	0		4.71
2021-01-05 09:56:15	General Surgery Dept.	24182.7	4155	2287.5	6						4.33	0.05					1.28
2021-01-05 09:58:23	Gastroenterology Dept.	4910.48	918	2148	4						1.34	1.88		0.25
2021-01-05 09:59:37	Cardiovascular Medicine Dept.	5759.56	1241	2551.5	9	0	0		0			8.9
2021-01-05 10:03:33	Ophthalmology Dept.	13162.5	804	2032.2	6						4.65	1.3					1.25
2021-01-05 10:04:20	Orthopedics Dept.	7805.4	3037	3839	8	0	0	0				7.95
2021-01-05 10:04:31	Cardiovascular Medicine Dept.	7025.34	1300	606.5	4	0	0					3.9
2021-01-05 10:07:12	Ophthalmology Dept.	8686.84	1671	1115	4	0	0				1.01	2.99
2021-01-05 10:07:37	Ophthalmology Dept.	7824.17	245	327	2							1.95		1		0.25
2021-01-05 10:11:22	Gastroenterology Dept.	5116.06	921	1467	7	0	0				5.03	1.14		2
2021-01-05 10:12:00	Ophthalmology Dept.	6057.28	3628	791.5	3							3.19
2021-01-05 10:14:10	Orthopedics Dept.	9805.31	1485	826	22	0	0	0	0		0.9	20.06				1.55
2021-01-05 10:14:51	Geriatrics Dept. I	53263.3	8410	976	62						61.93
2021-01-05 10:15:08	Orthopedics Dept.	53886	2040	1887.4	9	0	0	0	0		0.64	7.59					4
2021-01-05 10:16:08	Ophthalmology Dept.	3829.73	892	426	6						0.81	5.14				0.67
2021-01-05 10:16:10	Rehabilitation Medicine Dept.	2965.21	751	35	7							5.94
2021-01-05 10:17:07	Urology Dept.	79293.6	2009	8101.9	29						6.03	7.72	13.92				3.85
2021-01-05 10:18:47	Urology Dept.	8234.92	1798	3787.5	9							8.28
2021-01-05 10:20:11	Geriatrics Dept. I	57693.6	3944	1410	62				0		61.9
2021-01-05 10:21:23	General Surgery Dept.	13709.1	1944	1099	7						5.62	0.37				0.28
2021-01-05 10:21:25	Ophthalmology Dept.	5643.93	35	130	2	0	0					1.89
2021-01-05 10:23:04	General Surgery Dept.	15155.2	241	214	12	0	12		0		11.95
2021-01-05 10:25:26	Endocrinology Dept.	86165.6	6480	7543	28						17.23	7.64		1			8.1
2021-01-05 10:26:36	Ophthalmology Dept.	14867.1	604	573	7						0.85	6.09					0.5
2021-01-05 10:26:59	Cardiovascular Medicine Dept.	1879.41	1235	60	2	0	0					1.92
2021-01-05 10:27:31	Cardiothoracic Surgery Dept.	9570.57	1100	948.9	8							7.76				2.33
2021-01-05 10:29:06	Geriatrics Dept. III	29676.4	3153	662	28	0	0		0		27.91
2021-01-05 10:30:35	Cardiovascular Medicine Dept.	11230.6	1262	7510.9	4							3.94
2021-01-05 10:31:35	Gastroenterology Dept.	6634.32	891	943.5	6	0	0					6
2021-01-05 10:32:48	Cardiovascular Medicine Dept.	13613.5	2137	5011.7	8						7.17	0.71
2021-01-05 10:34:55	Nephrology Dept.	26837.8	3945	288	10	0	3		0		9.92
2021-01-05 10:35:07	Ophthalmology Dept.	7276.47	506	451	6							5.89				0.58
2021-01-05 10:38:42	Rehabilitation Medicine Dept.	6842.28	372	835.4	5							4.88
2021-01-05 10:39:32	Neurology Dept.	6896.49	1525	4156.4	8	0	7				7.87
2021-01-05 10:41:33	Orthopedics Dept.	29993.2	1124	876	7						1.05	5.1					0.8
2021-01-05 10:44:37	Ophthalmology Dept.	14121.7	1001	772	8	0	0				0.86	7.32					1.42
2021-01-05 10:46:32	Respiratory Medicine Dept.	48185.3	6634	90	30	0	30				29.88
2021-01-05 10:47:48	Oncology Dept.	4537.98	1488	1975.5	3							2.88
2021-01-05 10:48:27	Hematology Dept.	15535	3013	478.5	19	0	0	0	0		4.53	14.39
2021-01-05 10:49:04	Ophthalmology Dept.	5039.16	503	223	6						0.73	5.16				0.5
2021-01-05 10:51:06	Orthopedics Dept.	91750.1	3251	6671.3	17				0		3.02	13.12
2021-01-05 10:51:47	Oncology Dept.	77934.2	5500	12034.1	46	0	0		0		40.83	3.21		1		3.58
2021-01-05 10:52:07	Rehabilitation Medicine Dept.	756.71			8				0			6.75
2021-01-05 10:54:08	Oncology Dept.	14711.6	1662	2524.1	11							10.97		1
2021-01-05 10:54:08	Ophthalmology Dept.	15188.6	928	1161.5	4	0	0				0.86	2.99					1.42
2021-01-05 10:54:12	Orthopedics Dept.	8545.08	747	662	7						6.61
2021-01-05 10:57:03	Cardiothoracic Surgery Dept.	50387.1	7841	3779.3	13	0	2		1		0.35	9.8					1.62
2021-01-05 10:58:27	Cardiothoracic Surgery Dept.	5091.75	701	1356	3	0	0					2.97			0.83
2021-01-05 10:59:18	Respiratory Medicine Dept.	38860.5	3870		19		19				19.19
2021-01-05 10:59:32	Ophthalmology Dept.	9487.28	353	412	3				0			2.9				0.33
2021-01-05 11:03:10	General Surgery Dept.	11725.3	1939	874	6						4.48	0.3				0.35
2021-01-05 11:04:27	General Surgery Dept.	29818.9	3106	1239.5	6						4.69	0.3					2.67
2021-01-05 11:07:04	Pediatrics Dept.	4919.92	700		8						7.93
2021-01-05 11:07:26	Urology Dept.	3089.25	524	1029	6				0				5.83
2021-01-05 11:07:28	Rehabilitation Medicine Dept.	8601.99	372	344	10							8.77
2021-01-05 11:08:25	Hematology Dept.	14235	2511	348.5	12	0	0					11.89
2021-01-05 11:11:59	Neurology Dept.	7764.37	2179	3077.4	10	0	0				9.7
2021-01-05 11:15:48	Orthopedics Dept.	5660.43	1209	738.5	4						0.87	2.02			0.92
2021-01-05 11:16:40	Gastroenterology Dept.	2928.26	1506	1352.5	1	0	0				0.98
2021-01-05 11:24:28	Ophthalmology Dept.	5849.59	833	360	3				0		0.92	1.97				1
2021-01-05 11:25:46	Orthopedics Dept.	26214.1	1485	1496	9	0	0	0	0		1	7.06				1.47
2021-01-05 11:31:37	Pediatrics Dept.	13106.6	1118	1598	20						19.94
2021-01-05 11:31:39	Endocrinology Dept.	7681.33	2192	2007.5	8						7.86
2021-01-05 11:35:38	ENT Dept.	20273.6	2717	3630.5	12	0	0	0	0		1.74	3.01	5.98
2021-01-05 11:38:20	Cardiovascular Medicine Dept.	6230.45	1653	1773	9		2		0		8.86
2021-01-05 11:43:45	Pediatrics Dept.	6859.57	637	190	13						12.9
2021-01-05 11:43:49	Respiratory Medicine Dept.	10281	3519	353.5	9	0	0	0			8.68
2021-01-05 11:49:00	Orthopedics Dept.	31660.8	1209	1934.4	11	0	0	0			0.72		9.37				1.58
2021-01-05 12:05:29	Respiratory Medicine Dept.	26995.5	2462	650	11		11		2		10.57
2021-01-05 12:12:11	Infection Dept.	13406.6	5780	667	9				0		8.69
2021-01-05 12:24:46	Pediatrics Dept.	11707.7	5057	1454.4	6	0	0				5.88
2021-01-05 12:37:41	Special Medicine Dept.	7003.28	1381	1509	9								8.81	1
2021-01-05 12:53:45	ENT Dept.	16396.7	2025	921.5	12						1.96	6.98	1.77			0.3
2021-01-05 12:59:32	Orthopedics Dept.	23773.9	1119	1477	6						1.02	3.99					0.9
2021-01-05 13:37:35	Urology Dept.	62338	2760	3567	19						10.72	5.8					3.48
2021-01-05 13:50:58	Obstetrics and Gynecology Dept.	26269	1241	3456.4	13						2.01	10.83
2021-01-05 13:51:17	Neurosurgery Dept.	173662	13034	11386.3	66			1	0		64.72					2.17
2021-01-05 13:58:26	Hemodialysis Dept.	13408.3	1367	40	16	0	6		0		15.73
2021-01-05 14:25:10	Pediatrics Dept.	6584.53	2077	401	7						6.76
2021-01-05 14:28:30	Neurology Dept.	9468.46	884	3759	17	0	0		0		16.69
2021-01-05 14:30:34	Nephrology Dept.	7668.05	2880	583	10	0	0	0			9.71
2021-01-05 14:31:14	Orthopedics Dept.	13124.9	1497	1365.9	10						0.77	8.88				1.9
2021-01-05 14:31:17	ENT Dept.	12396.2	1984	851.5	6	0	0	0	0		1.89	2.84					0.33
2021-01-05 14:41:28	Pediatrics Dept.	7174.35	618		13						12.71
2021-01-05 14:42:36	Neurosurgery Dept.	84061.4	5020	7366.7	27	1	0	1	0		25.72						5
2021-01-05 14:43:10	Urology Dept.	7730.12	1584	1924.5	14							12.94
2021-01-05 14:44:10	Cardiovascular Medicine Dept.	8959.77	2133	4501	9						7.91	0.82
2021-01-05 14:45:12	Pediatrics Dept.	7632.55	723		13						12.71
2021-01-05 14:45:40	Nephrology Dept.	6805.24	2371	382	10						9.71
2021-01-05 14:47:38	Gastroenterology Dept.	5280.71	1647	1206	5	0	0				5
2021-01-05 14:49:31	Respiratory Medicine Dept.	17353.1	4667	1964.5	9		9				8.93
2021-01-05 14:50:11	Infection Dept.	12315.6	6206	353.5	6				0		5.06	0.57
2021-01-05 14:51:22	General Surgery Dept.	14811.8	2266	569	6						4.55	0.3				0.6
2021-01-05 14:51:36	Gastroenterology Dept.	8954.1	2237	948	13	0	0		0		11.99
2021-01-05 14:51:47	Orthopedics Dept.	19507.2	1289	2527.4	21						0.86	5.88	14.04			0.42
2021-01-05 14:52:15	Endocrinology Dept.	6156.43	1760	35	24				0		23.72
2021-01-05 14:52:56	Endocrinology Dept.	5102.51	1547	1043	8				0		7.67
2021-01-05 14:53:02	Ophthalmology Dept.	8270.95	62	405	2							1.72				0.25
2021-01-05 14:53:59	General Surgery Dept.	21079.5	2542	521	6	0	0				4.59	0.35
2021-01-05 14:57:41	Rehabilitation Medicine Dept.	11935.5	452	535.4	24							22.74
2021-01-05 14:58:15	ENT Dept.	7521.08	2110	400	11								9.68
2021-01-05 14:58:44	General Surgery Dept.	56026.4	2429	6906.5	15						6.32	7.15					6.22
2021-01-05 15:03:18	Respiratory Medicine Dept.	8472.73	2320	353.5	7							6.69
2021-01-05 15:03:55	Cardiovascular Medicine Dept.	7506.83	1443	4544.9	4						3.73
2021-01-05 15:06:29	Ophthalmology Dept.	11019	498	1100	6						0.6	5.11				0.82
2021-01-05 15:08:27	Orthopedics Dept.	21278.4	1837	1139.5	7						0.99	5.03				0.92
2021-01-05 15:08:37	Neurology Dept.	5346.55	927	35	31	0	0				30.68
2021-01-05 15:10:00	Ophthalmology Dept.	7218.96	991	1776.2	13	0	0					12.68
2021-01-05 15:12:34	Orthopedics Dept.	3978.67	1044	1303.4	7	0	0				6.71
2021-01-05 15:15:12	Oncology Dept.	39348.3	2675	3137	18	0	0		0		17.75
2021-01-05 15:15:20	Hematology Dept.	9822.76	3664	348.5	13	0	0	0	0			12.48
2021-01-05 15:16:38	Respiratory Medicine Dept.	18939	1521	1900.8	10		10				9.68
2021-01-05 15:18:09	Respiratory Medicine Dept.	105905	7790	40	45	0	0		0		44.69
2021-01-05 15:18:23	General Surgery Dept.	73716.2	7308	5389.6	21				0		19.14	0.34		0.83			6.17
2021-01-05 15:18:48	Emergency Dept.	5289.29	1679	1481.1	11						10.69
2021-01-05 15:20:21	Neurosurgery Dept.	54640.4	1253	6375.1	13	0	0	1	0		11.67						2.17
2021-01-05 15:20:29	Urology Dept.	18828.6	1800	1808	9	0	0				0.82	4.99	1.68	1		1.63
2021-01-05 15:21:05	Endocrinology Dept.	24666.6	2582	1751	16	0	0	0	0		13.57	2.09
2021-01-05 15:23:43	Cardiothoracic Surgery Dept.	8177.45	440	1118.5	9							8.67
2021-01-05 15:24:06	TCM Dept.	73168.6	16472	2307.5	33	0	28				32.69
2021-01-05 15:29:26	Hematology Dept.	5359.74	1782	165	8	0	0		0			7.7
2021-01-05 15:29:28	Neurosurgery Dept.	11129.6	1728	781.5	8			0			7.7
2021-01-05 15:32:51	Neurosurgery Dept.	77713.1	4445	9004	18	0	0	1	0		16.57						5.2
2021-01-05 15:34:28	Ophthalmology Dept.	8964.27	359	418	2							1.75				0.17
2021-01-05 15:37:00	Gastroenterology Dept.	11972.2	1278	450	11	0	11		0		10.66
2021-01-05 15:37:08	Gastroenterology Dept.	44112.4	3518	3956.2	23	0	19				22.68
2021-01-05 15:38:33	Hemodialysis Dept.	3409.72	1966	411	6	0	0		0		5.71
2021-01-05 15:38:59	Respiratory Medicine Dept.	6445.4	1141	887	10						9.61
2021-01-05 15:41:42	Obstetrics and Gynecology Dept.	20919.2	1575	2361.5	11				0		1.81	7.88					0.85
2021-01-05 15:41:45	Neurosurgery Dept.	7330.18	320	185	4						3.69
2021-01-05 15:44:26	Pediatrics Dept.	8116.7	2805	100	8						7.7
2021-01-05 15:45:19	Respiratory Medicine Dept.	8578.56	1352	880	10	0	0				9.64
2021-01-05 15:45:54	Orthopedics Dept.	41139.3	1485	1277	18	0	0	0	0		0.9	16				3.25
2021-01-05 15:46:09	Rehabilitation Medicine Dept.	5203.52	39	244	8							6.66
2021-01-05 15:48:33	Ophthalmology Dept.	11622.9	874	1240	6						0.7	4.94					1.42
2021-01-05 15:48:52	Neurology Dept.	11070.8	2542	5380	11	0	0		0		10.63
2021-01-05 15:50:21	General Surgery Dept.	4617.29	617	1221.5	4						2.65	0.4
2021-01-05 15:51:03	ENT Dept.	18353.8	2084	1228	10	0	0	0	0		4.09	5.61
2021-01-05 15:52:03	Oncology Dept.	20915	3028	1093.5	21	0	0				16.79	3.89
2021-01-05 15:53:18	Gastroenterology Dept.	6380.56	1586	2035.5	10	0	0						10
2021-01-05 15:57:12	Neurology Dept.	11710.5	1905	4189	12	0	0				11.73
2021-01-05 15:57:17	Neurology Dept.	8303.98	1605	4730	12	0	0		0		11.64
2021-01-05 15:57:23	Respiratory Medicine Dept.	11600.4	902	1443.5	8						7.66
2021-01-05 16:00:07	Emergency Dept.	11484	4889	4210	5						4.69
2021-01-05 16:00:33	General Surgery Dept.	22288.5	2659	2555.5	12						10.65	0.21				1.5
2021-01-05 16:02:10	ENT Dept.	14254.1	2014	921.5	7						1.92	2	1.73			0.37
2021-01-05 16:02:22	Ophthalmology Dept.	9326.48	245	674	6							5.67				0.5
2021-01-05 16:02:28	Cardiovascular Medicine Dept.	4880.39	692	1220.5	10						9.57
2021-01-05 16:02:51	Rehabilitation Medicine Dept.	7757.68	372	135	5							4.63
2021-01-05 16:03:05	Cardiovascular Medicine Dept.	13826.7	2294	5274.7	8	0	0					7.7
2021-01-05 16:08:22	Urology Dept.	18981.8	1154	313.5	4	0	0				0.92	0.73	0.02
2021-01-05 16:09:12	Rehabilitation Medicine Dept.	6110.87	417	635.4	10							8.45
2021-01-05 16:09:51	Cardiovascular Medicine Dept.	4143.22	700	570.5	10						9.57
2021-01-05 16:09:52	Orthopedics Dept.	6294.9	1299	1164	5						0.73	1.91	1.41		0.17
2021-01-05 16:10:40	TCM Dept.	14189.8	2778		13							12.61
2021-01-05 16:11:03	Hematology Dept.	19683.5	2997	35	6	0	0		0			5.7
2021-01-05 16:14:22	Hematology Dept.	33336.1	7731	14476.6	23	0	8	0	0		6.97	15.48
2021-01-05 16:14:28	TCM Dept.	2935.32	1342	918.5	3							2.65
2021-01-05 16:16:18	Rehabilitation Medicine Dept.	40119.4	2915	3889	13	0	0				12.55
2021-01-05 16:28:18	Neurology Dept.	15228.7	2844	4655.2	14	0	14		0		13.63
2021-01-05 16:28:44	ENT Dept.	10389	1984	1656.9	7	0	0				2.04	3.67				0.18
2021-01-05 16:31:49	Neurosurgery Dept.	59080	1432	3939.4	21						19.61						3.42
2021-01-05 16:41:39	Urology Dept.	16349	1468	1048.5	7	0	0				2.8		2.82			1.4
2021-01-05 16:50:57	Cardiothoracic Surgery Dept.	10138.5	730	1370.4	12	0	0		0			11.63
2021-01-05 16:56:14	Cardiovascular Medicine Dept.	7764.74	1056	1039.5	6						5.67
2021-01-05 17:01:07	General Surgery Dept.	22354.6	1627	1260	7						5.68	0.25					2.67
2021-01-05 17:07:25	Cardiothoracic Surgery Dept.	85446.6	3987	8654.75	14						5.35	5.6		0.33			5.17
2021-01-05 17:13:59	Neurosurgery Dept.	13335.5	2949	897	7	0	0	0	0		6.77
2021-01-05 17:22:22	Neurosurgery Dept.	17858.7	2886	2375.5	26			0	0		25.65
2021-01-05 17:26:10	ENT Dept.	8421.24	1622	1190	5						1.49	1.95				0.17
2021-01-05 17:31:06	Urology Dept.	8028.24	1220	1680.5	8				0				6.58
2021-01-05 17:36:40	ENT Dept.	18206.4	2930	1135	10	0	0	0	0		1.86	4.04	2.69			0.33
2021-01-05 17:41:14	Emergency Dept.	59566.9	2874	1707	0		0		1								3.45
2021-01-05 17:46:24	Pediatrics Dept.	9586.32	2030	501	11	0	0				10.64
2021-01-05 17:49:06	Obstetrics and Gynecology Dept.	18449.5	2023	1648.5	11						1.87	8.05				2.33
2021-01-05 17:53:09	Cardiothoracic Surgery Dept.	6399.9	1054	1278	9							6.88	1.58
2021-01-05 18:44:52	Gastroenterology Dept.	7421.05	2271	1863	11	0	0					9.85
2021-01-05 19:20:00	Rehabilitation Medicine Dept.	10775.3	1317	1481.4	14							12.54
2021-01-05 19:51:05	Orthopedics Dept.	4486.44	1041	1035.8	7						6.47
2021-01-05 20:09:59	Orthopedics Dept.	6069.93	1338	932.4	8	0	0	0	0			6.83
2021-01-05 20:34:39	General Surgery Dept.	29291.2	2164	345	10			2			6.99
2021-01-05 20:43:36	Respiratory Medicine Dept.	11359.6	2342	1082	12	0	7	0	0		11.47
2021-01-05 20:55:44	General Surgery Dept.	49774.7	3474	3345.4	28						26.48	0.38			0.37
2021-01-05 21:03:03	Orthopedics Dept.	16692.1	1277	1327	15						0.92	13.25				0.25
2021-01-05 21:05:39	Neurology Dept.	8079.43	2154	2438.2	11		8				10.44
2021-01-05 21:14:45	Neurosurgery Dept.	82829.3	3341	5316	13	3					12.27
2021-01-05 21:15:55	Cardiovascular Medicine Dept.	19296.4	7270	2300	15	0	7				14.51
2021-01-05 21:25:30	Pediatrics Dept.	8800.42	649		14				0		13.48
2021-01-05 21:25:58	Orthopedics Dept.	54283.2	6302	2694	28	0	0	0	0		0.98	25.79					2
2021-01-05 21:28:46	Pediatrics Dept.	4898.2	2210	100	6	0	0				5.55
2021-01-05 21:30:24	Cardiovascular Medicine Dept.	10330	1474	3089.7	7	0	0				6.47
2021-01-05 21:43:35	Neurology Dept.	10452.4	2189	2468.8	12	1	5		1		11.44
2021-01-05 22:30:37	Pediatrics Dept.	8512.57	1504	1847.4	7	0	7		0	6.44
2021-01-06 00:00:17	Pediatrics Dept.	8764.77	3069	972.4	8	1	7				8.39
2021-01-06 02:53:47	General Surgery Dept.	103605	6638	4150.8	35			7		0	28.26
2021-01-06 03:51:26	Obstetrics and Gynecology Dept.	15494.4	1777	1025	6						0.9	6.28			0.83
2021-01-06 07:41:47	Ophthalmology Dept.	5737.39	811	158	2				0		0.94	1.06					2.5
2021-01-06 07:45:48	Ophthalmology Dept.	10538.6	821	1131	7						0.81	6.2				1.45
2021-01-06 07:57:40	Cardiovascular Medicine Dept.	4158.68	1113	1685.4	6	0	0				5.91
2021-01-06 08:00:00	Gastroenterology Dept.	9578.78	834	2912	8	0	0		0			7.18		1.42
2021-01-06 08:01:25	Cardiothoracic Surgery Dept.	24779.7	1493	4351	14	0	1		1		0.32	12.31					4.03
2021-01-06 08:05:04	Neurology Dept.	9396.17	2063	3332.4	9						9
2021-01-06 08:07:01	Rehabilitation Medicine Dept.	4401.43	512	172	9							7.96
2021-01-06 08:08:14	Ophthalmology Dept.	7770.02	3	504	2							2				0.5
2021-01-06 08:10:41	Orthopedics Dept.	8860.63	1113	295	5						3.59
2021-01-06 08:12:00	Neurology Dept.	6780.08	1011	2477.2	12	0	0		0		11.96
2021-01-06 08:20:39	Hematology Dept.	19159.5	2385	453	5	0	0					5
2021-01-06 08:28:19	General Surgery Dept.	22012.4	3147	2567.5	6						4.31	0.38					1.33
2021-01-06 08:32:02	Ophthalmology Dept.	5546.31	38	82	1							0.97
2021-01-06 08:40:03	Neurosurgery Dept.	67926.3	1804	4424.5	15	0	0	1	0		13.95					3.05
2021-01-06 08:48:02	Oncology Dept.	6237.26	1630	3165.5	7	0	0					6.92
2021-01-06 08:49:54	Obstetrics and Gynecology Dept.	9536.18	1344	2378.5	8	0	0		0		0.93	6.04				1.05
2021-01-06 08:58:48	Ophthalmology Dept.	19334.2	353	834	6				0			5.96				0.33
2021-01-06 09:00:00	Neurosurgery Dept.	18524.7	2117	1882.7	10	0	0	0	0		9.92
2021-01-06 09:01:12	Urology Dept.	131084	21095	13286.9	34						22.1	0.26	4.62				3.42
2021-01-06 09:01:18	Gastroenterology Dept.	6088.98	918	1974.5	4				0			3.21		1
2021-01-06 09:02:31	Respiratory Medicine Dept.	27387.5	3417	10340	14	0	14				13.75
2021-01-06 09:04:59	Gastroenterology Dept.	7519.59	831	1810.5	8	0	0					7.17		1.38
2021-01-06 09:06:26	Ophthalmology Dept.	2023.53	1085	587	1							1.29
2021-01-06 09:09:52	ENT Dept.	4945.11	2204	403	5	0	0	0	0		0.77	0.99	1.97		0.18
2021-01-06 09:12:10	Stomatology Dept.	9404.63	1222	1012.5	7						3.22	3.64	0.01			1.03
2021-01-06 09:14:18	Endocrinology Dept.	39468.4	3923	6360.5	21			1			8.87	10.34					2.5
2021-01-06 09:18:56	Gastroenterology Dept.	5773.55	1028	1576.5	4	0	0		0			3.17		1
2021-01-06 09:20:37	Hematology Dept.	4916.56	2588	453	4	0	0					3.93
2021-01-06 09:20:42	Obstetrics and Gynecology Dept.	21576.3	2060	1161	8						2.95					1.83
2021-01-06 09:22:24	Orthopedics Dept.	79474.5	4140	2095	15	0	0	0	0		1.01	13.21					2
2021-01-06 09:25:27	Endocrinology Dept.	5207.22	1641	1685.5	7	0	0	0	0			6.98
2021-01-06 09:30:06	Endocrinology Dept.	4228.6	1817	1087	4	0	0	0	0			3.93
2021-01-06 09:30:48	Cardiovascular Medicine Dept.	16465.9	5399	1261	33		2				1.97	30.97
2021-01-06 09:31:00	ENT Dept.	21702.9	2014	881.5	7						1.91	2	2.01			1
2021-01-06 09:31:47	Orthopedics Dept.	71847.8	2498	3517.5	17	0	0				15.49
2021-01-06 09:35:14	Ophthalmology Dept.	5222.02	498	783	5						0.85	3.95					0.42
2021-01-06 09:35:19	Nephrology Dept.	16074.6	2300		9	0	0				8.95
2021-01-06 09:37:47	Oncology Dept.	5105.44	1284	2475.9	5	0	0		0			4.91
2021-01-06 09:38:14	Gastroenterology Dept.	5576.88	949	2112	6				0		3.25	1.97		1
2021-01-06 09:39:11	Orthopedics Dept.	68003.2	1700	876	21	0	0	0	0		0.79	15.3	4.23				1.58
2021-01-06 09:40:00	Geriatrics Dept. I	97020.9	5743	460	45	0	0	45	0
2021-01-06 09:40:14	Nephrology Dept.	13291.3	1379		8						7.93
2021-01-06 09:41:19	Neurology Dept.	5026.68	1174	2910.2	9	0	0				8.9
2021-01-06 09:41:34	ENT Dept.	5175.01	1153	1651.9	7							3.78	2.04
2021-01-06 09:43:59	Gastroenterology Dept.	6039.19	1413	1546	5							4.17		2.33
2021-01-06 09:44:28	Cardiothoracic Surgery Dept.	4738.61	620	465	4	0	0					3.79				0.82
2021-01-06 09:46:59	Neurosurgery Dept.	10512.2	2470	283	3			0			2.86
2021-01-06 09:48:57	Orthopedics Dept.	49441.5	1418	4285.4	21	0	0	0			0.87	7.38	12.08				1.55
2021-01-06 09:51:07	Ophthalmology Dept.	7781.69	591	551	2							1.94				0.42
2021-01-06 09:51:14	Cardiovascular Medicine Dept.	11570.6	1877	771.5	11	0	8				8.4
2021-01-06 09:52:03	Nephrology Dept.	7574.96	2346	505	9						8.85
2021-01-06 09:57:38	Ophthalmology Dept.	10846.1	741	868	7	0	0					6.9
2021-01-06 09:57:55	Orthopedics Dept.	5402.54	2046	1598.9	9							8.09
2021-01-06 09:59:47	ENT Dept.	12048	2086	1051.5	9	0	0	0			1.84	4.03	1.84			0.25
2021-01-06 10:00:52	Rehabilitation Medicine Dept.	6203.03	403	930.4	12							11.91
2021-01-06 10:03:43	Urology Dept.	27902.4	1428	3445.5	13						3.89	8.95
2021-01-06 10:03:57	Ophthalmology Dept.	6890.79	398	440	3							2.95				0.42
2021-01-06 10:04:10	General Surgery Dept.	11000.3	1370	1527.9	6						4.94	1				1.25
2021-01-06 10:05:27	Cardiothoracic Surgery Dept.	8520.46	1623	2315	13							12.29
2021-01-06 10:05:58	Respiratory Medicine Dept.	21233.9	4069	2811	14	0	13	0	0		13.7
2021-01-06 10:11:03	Urology Dept.	10209.6	1006	1258.5	7						0.95	5.91
2021-01-06 10:14:20	Geriatrics Dept. I	31542.5	3744	1490	55				0		54.86
2021-01-06 10:16:20	Ophthalmology Dept.	2098.82	1335	393	2				0			1.77
2021-01-06 10:16:47	Geriatrics Dept. I	186111	23019	3853	62	6	2	62	1
2021-01-06 10:18:35	Geriatrics Dept. I	37277.4	7070	1670	55				0		54.87
2021-01-06 10:25:52	Oncology Dept.	3473.12	1824	1518.5	2	0	0	0	0			2
2021-01-06 10:26:04	Gastroenterology Dept.	11624.1	959	2560	8	0	0					7.16		1.92
2021-01-06 10:27:54	Oncology Dept.	11232.7	3582	2573.6	10	0	0	0	0			9.85		0
2021-01-06 10:30:55	Gastroenterology Dept.	8363.56	827	1111	6	0	0		0		6
2021-01-06 10:31:05	ENT Dept.	15850	2401	1443.5	8	0	0	0	0		1.96	2.99	1.73			0.55
2021-01-06 10:32:23	Neurosurgery Dept.	10408.8	2541	2988.7	13	0	0	0	0		12.92
2021-01-06 10:33:31	Hematology Dept.	18699.8	2192	207	7	0	0		0			6.75
2021-01-06 10:33:50	Ophthalmology Dept.	9141.4	923	641	5						0.86	4.05				0.5
2021-01-06 10:36:36	Nephrology Dept.	26849.4	2730	6608.2	11	0	0				10.84
2021-01-06 10:38:04	General Surgery Dept.	468.6		41	0						0.13
2021-01-06 10:40:08	Gastroenterology Dept.	6118.45	1531	2046	6	0	0		0			6
2021-01-06 10:43:31	Ophthalmology Dept.	16310.9	596	1036	7							6.89				0.97
2021-01-06 10:43:42	Geriatrics Dept. II	53195.4	11263	646	28						27.92
2021-01-06 10:46:34	Neurology Dept.	7676.57	1039	3434.6	14	0	0				13.91
2021-01-06 10:51:09	Neurosurgery Dept.	71802.3	2015	5000.5	14						13.65
2021-01-06 10:53:56	Endocrinology Dept.	6305.46	1740	2520	8							7.9		0.33
2021-01-06 10:55:39	General Surgery Dept.	12897.8	2137	781	8						7.14					0.5
2021-01-06 10:55:49	Emergency Dept.	4244.92	1117	677	9	0	0				8.88
2021-01-06 10:58:12	General Surgery Dept.	16161.2	1489	1345.5	6						4.32	0.33				1.13
2021-01-06 11:10:06	Infection Dept.	12242.3	2376	667	10	0	0				9.89
2021-01-06 11:12:17	Oncology Dept.	11543.5	781	795	14				0			13.87
2021-01-06 11:12:48	Urology Dept.	14361.9	1980	85	10						0.74	0.97	5.85			1.08
2021-01-06 11:13:17	Rehabilitation Medicine Dept.	5883.56	841	1362	6	0	0		0		5.81
2021-01-06 11:15:08	ENT Dept.	14856.4	2028	1681.5	7						1.87	2	1.86			0.43
2021-01-06 11:15:14	Cardiovascular Medicine Dept.	35235.8	5401	2637.5	13	8	2		0		5.22
2021-01-06 11:17:19	Neurology Dept.	4937.88	628	2480.2	10						9.84
2021-01-06 11:21:42	Urology Dept.	14916.8	1575	735	10	0	0				0.79	6.05	0.63			0.67
2021-01-06 11:30:01	Obstetrics and Gynecology Dept.	2739.72	1462	190	10						6.1	2.71
2021-01-06 11:31:15	Hematology Dept.	6774.71	1951	140	12	0	0		0			11.87
2021-01-06 11:35:30	Cardiovascular Medicine Dept.	4302.21	1036	1825	7	0	0					6.88
2021-01-06 11:36:50	Ophthalmology Dept.	7684.89	3	504	2							1.86				0.42
2021-01-06 11:38:12	Orthopedics Dept.	3779.41	1121	601	7						6.9
2021-01-06 11:44:46	Urology Dept.	15516.9	1285	1710	6	0	0		0		1.89	0.96	1.76			0.58
2021-01-06 11:50:47	Urology Dept.	10927.2	768	1487	12						3.91	7.96
2021-01-06 12:00:17	Infection Dept.	6906.73	1967	184	7	0	0	0	0		6.88
2021-01-06 12:27:28	Infection Dept.	9412.38	2124	40	7	0	0	0	0		6.83
2021-01-06 12:40:53	Respiratory Medicine Dept.	8016.95	1934	628	7	0	0				6.84
2021-01-06 12:41:15	Neurosurgery Dept.	15248.6	810	1174	20				0		18.78
2021-01-06 12:48:53	Pediatrics Dept.	7490.11	2755		6	0	0	0	0		5.53
2021-01-06 12:57:30	Neurosurgery Dept.	61959.9	9832	3788.5	29	1	0				26.97					0.67
2021-01-06 13:54:38	Cardiovascular Medicine Dept.	28464.8	2345	753	13						6.87
2021-01-06 14:10:45	Pediatrics Dept.	2292.11	400		6						5.76
2021-01-06 14:15:11	Neurosurgery Dept.	155054	6225	25929.7	39	0	0	0	0		37.14						5.25
2021-01-06 14:20:21	Ophthalmology Dept.	15109.7	811	993	7						0.79	5.95					0.92
2021-01-06 14:30:12	General Surgery Dept.	3388.59	1125	1439.6	6							5.75
2021-01-06 14:38:52	Pediatrics Dept.	10227.1	2439	580.5	12	0	11				11.48
2021-01-06 14:40:33	Nephrology Dept.	41321.2	4541	12103	15			0			14.67
2021-01-06 14:41:39	Geriatrics Dept. III	17947.2	1590	80	29				0		28.71
2021-01-06 14:42:34	Orthopedics Dept.	2567.1	1209	1033	6	0	0	0	0				5.11
2021-01-06 14:45:41	Oncology Dept.	303.39	215		0	0	0	0	0			0.03
2021-01-06 14:46:57	Oncology Dept.	3720.52	1603	41	4	0	0	0	0			3.73
2021-01-06 14:47:00	Rehabilitation Medicine Dept.	19782.8	164	335	26							25.7
2021-01-06 14:48:58	Cardiovascular Medicine Dept.	6070.24	1730	2878.5	8							7.68
2021-01-06 14:49:10	Neurology Dept.	6659.66	1256	3989.2	7	0	0		0		6.65
2021-01-06 14:49:27	Urology Dept.	14343.8	1565	85	8	0	0		0		0.83	0.97	4.71			1.25
2021-01-06 14:51:11	General Surgery Dept.	31136.1	2405	2264	7			1			4.7	0.38					2.33
2021-01-06 14:56:00	Hematology Dept.	15397.7	1056	296	9	0	0		0			8.72
2021-01-06 14:56:05	Endocrinology Dept.	5652.43	2127	2456.5	7							6.73
2021-01-06 14:58:03	Urology Dept.	16387.7	1434	288	2							1.77
2021-01-06 14:58:36	Geriatrics Dept. III	34551.4	1719	397	29				0		28.69
2021-01-06 14:59:37	Orthopedics Dept.	38339.2	2875	2343	19						0.86	17.05					1.92
2021-01-06 15:00:28	General Surgery Dept.	37284.3	4533	2677.9	19						18.46			1
2021-01-06 15:00:38	Oncology Dept.	4881.67	2231	1942.5	3							2.79
2021-01-06 15:03:33	Oncology Dept.	6105.97	1602	520	6	0	0					5.69
2021-01-06 15:08:04	General Surgery Dept.	22009.4	2084	1468	28						26.42	0.34				1.08
2021-01-06 15:11:31	Cardiothoracic Surgery Dept.	83488.6	6211	7374.7	19	0	2		1		2.92	13.29					4.25
2021-01-06 15:13:20	Orthopedics Dept.	20851.6	1281	2522.3	10						0.97	8.1					1.25
2021-01-06 15:15:55	ENT Dept.	10866.6	950	544	14	0	0				8.88	4.69
2021-01-06 15:16:59	ENT Dept.	11740.9	2335	1716.9	10								8.68
2021-01-06 15:17:02	Cardiothoracic Surgery Dept.	29303.3	2780	971.5	7	0	1				2.98	2.77					0.67
2021-01-06 15:18:00	Orthopedics Dept.	18870.9	1209	2875	12	0	0	0			0.77		10.25				0.7
2021-01-06 15:22:50	Hematology Dept.	2628.29	1274	679	2	0	0					1.7
2021-01-06 15:24:36	Orthopedics Dept.	29426.7	864	490	9						8.53
2021-01-06 15:25:37	Endocrinology Dept.	6684	2161	2856.5	8	0	0	0	0			7.68
2021-01-06 15:30:31	Orthopedics Dept.	29147.2	1209	2434.4	15	0	0	0			0.82		13.21				1.08
2021-01-06 15:30:46	Neurology Dept.	13032.2	1886	5008.2	14	0	0				13.67
2021-01-06 15:32:10	Pediatrics Dept.	4965.03	1914		5	0	0	0	0		4.78
2021-01-06 15:38:39	General Surgery Dept.	18198.5	1679	599	5	0	0				3.69	0.3					2.25
2021-01-06 15:39:28	Emergency Dept.	5939.97	1932	539	6						5.7
2021-01-06 15:41:50	Orthopedics Dept.	99357.6	5031	4469.8	29				0		2.52	25.35				1.42	2.45
2021-01-06 15:42:21	Neurosurgery Dept.	85849.9	8482	9655.5	51	0	0				50.7
2021-01-06 15:46:21	Nephrology Dept.	21141.4	1730	1051.2	17	0	0				16.67
2021-01-06 15:48:20	Cardiothoracic Surgery Dept.	7028.99	946	2987	6	0	0		0			5.5
2021-01-06 15:48:24	Cardiovascular Medicine Dept.	8447.11	1580	849	4						3.77
2021-01-06 15:52:45	Orthopedics Dept.	75378.2	10225	2698.5	19			0	0		18.63						1.17
2021-01-06 15:53:51	Endocrinology Dept.	23508	2055	508	29						28.66
2021-01-06 15:57:31	Gastroenterology Dept.	7805.51	2234	1423	9				0			7.97		1.55
2021-01-06 15:58:11	Neurology Dept.	14860.2	4083	7294	13	0	0		0		12.7
2021-01-06 15:59:07	Oncology Dept.	10750.1	1313	1736.4	5	0	0	0	0			4.68
2021-01-06 16:02:19	Neurology Dept.	13648.1	1969	702	22				1		21.67
2021-01-06 16:03:11	Orthopedics Dept.	124315	2523	3632.2	73	0	0	0	0		0.74	71.34					4
2021-01-06 16:05:03	Stomatology Dept.	6362.74	1222	1055.5	4	0	0	0				3.65
2021-01-06 16:08:25	ENT Dept.	16736	884	1496.5	12						5.75	5.62
2021-01-06 16:12:23	Oncology Dept.	7638.67	1786	1098	13							12.69
2021-01-06 16:13:35	Orthopedics Dept.	33839.5	1209	1724	13	0	0	0			0.9	10.36					0.75
2021-01-06 16:14:43	Hemodialysis Dept.	15722.5	2561	1849	21	1	9				20.64
2021-01-06 16:15:15	Urology Dept.	6483.56	1382	3824.9	6								4.79
2021-01-06 16:20:03	Neurosurgery Dept.	215108	11402	12399.5	52	5	0	9	0		41.69						6.83
2021-01-06 16:21:39	TCM Dept.	25950.8	4383	2453.5	22	0	0					21.68
2021-01-06 16:24:22	Emergency Dept.	10072.8	2303	1120.5	9						8.66
2021-01-06 16:25:27	Orthopedics Dept.	7700.98	1209	375	10						1.03	5.6	2.08			0.33
2021-01-06 16:29:58	Gastroenterology Dept.	11487.1	959	4219.2	9						6.11	1.8		2.5
2021-01-06 16:30:47	Respiratory Medicine Dept.	11639.1	2678	1549	9						8.65
2021-01-06 16:35:45	Cardiothoracic Surgery Dept.	41049.9	4405	1422.3	10		2				3.71	4.86					1.03
2021-01-06 16:40:35	General Surgery Dept.	39615.6	2818	1859	16						14.44	0.32				0.83
2021-01-06 16:41:52	Gastroenterology Dept.	9598.16	1610		14	0	0		0		14
2021-01-06 16:42:46	Cardiothoracic Surgery Dept.	8779.11	1299	1421	4	0	0					3.01				0.55
2021-01-06 16:43:01	Infection Dept.	14472.9	7408	353.5	7	0	0	0			6.57
2021-01-06 16:47:00	Ophthalmology Dept.	1913.9	766	837	2							1.66
2021-01-06 16:47:08	Neurology Dept.	4620.22	679	1832.4	12						11.64
2021-01-06 16:51:05	Endocrinology Dept.	5170.02	1815	1508	8	0	0	0	0			7.63
2021-01-06 16:55:53	Cardiothoracic Surgery Dept.	73329.6	5049	6143.9	19	0	2	2			1.93	14.64					4.12
2021-01-06 16:56:45	Pediatrics Dept.	3456.53	663	313.5	7						6.68
2021-01-06 17:03:17	Neurology Dept.	11006	3120	5072.2	9	0	0	0	0		8.52
2021-01-06 17:06:38	Endocrinology Dept.	8050.06	2450	961	11		2		0		10.6
2021-01-06 17:07:51	Neurosurgery Dept.	15374.7	1880	2290.4	13	0	0	2	0		10.49
2021-01-06 17:12:26	Respiratory Medicine Dept.	19102.2	2690	590	12						11.64
2021-01-06 17:13:04	Respiratory Medicine Dept.	15262.9	4171	500.4	14	0	4				13.65
2021-01-06 17:15:00	Cardiovascular Medicine Dept.	48258.9	15572	1240.5	23	11	4	0			12.18
2021-01-06 17:17:11	Urology Dept.	18473.5	2673	1835.5	15				0		1.01		18.93				0.22
2021-01-06 17:21:13	Cardiovascular Medicine Dept.	10044.5	1683	2429.5	7	0	0				6.61
2021-01-06 17:21:44	Emergency Dept.	717.77	132	50	2		2				1.65
2021-01-06 17:36:10	Endocrinology Dept.	3281.21	1488	1206	3	0	0					2.63
2021-01-06 17:38:49	Orthopedics Dept.	27493.5	991	879	15						9.6	4.98
2021-01-06 17:45:33	TCM Dept.	15861.3	2883	2205.1	16	0	0					15.59				2.2
2021-01-06 17:55:10	Hematology Dept.	140930	14492	1504	24	4	20		0		23.95
2021-01-06 17:58:40	Orthopedics Dept.	14901.3	864	150	19						0.52	17.91				0.92
2021-01-06 18:16:43	Hemodialysis Dept.	14100.5	2897	667	9	0	5		1		8.98
2021-01-06 18:18:22	Orthopedics Dept.	17069.2	798	200	8						0.92	6.05
2021-01-06 19:07:11	Cardiovascular Medicine Dept.	2291.68	590	1244	4	0	0		0		3.56
2021-01-06 19:15:17	General Surgery Dept.	4556.74	432	40	5						4.51
2021-01-06 19:29:38	General Surgery Dept.	40981.5	4619	737	11	0	0				9.57	0.28
2021-01-06 19:29:59	Orthopedics Dept.	4951.06	1422	1196	8						7.69
2021-01-06 20:05:19	Rehabilitation Medicine Dept.	12655.3	84	1036.4	19							18.59
2021-01-06 20:14:09	Gastroenterology Dept.	21794.5	2011	1485.8	8	0	0		0		8
2021-01-06 20:32:12	Urology Dept.	4458.52	388	448.5	7							6.45
2021-01-06 20:43:02	Pediatrics Dept.	6109.21	2320	522.5	7	0	0				6.56
2021-01-06 20:43:27	Neurology Dept.	20781.2	283	5733	16	0	10			0.682083	14.72
2021-01-06 20:48:40	Cardiovascular Medicine Dept.	93023.6	4158	8174	25						17.2	5.62		0.67			4.95
2021-01-06 21:01:03	Obstetrics and Gynecology Dept.	5961.72	1158	250	4	0	0	0	0		1.13	1.25
2021-01-06 21:15:09	Obstetrics and Gynecology Dept.	11091.9	1744	495	7	0	0	0	0		1.02	4.43			7.33
2021-01-06 21:22:14	Infection Dept.	8451.37	2429	602	7						6.47
2021-01-06 23:02:02	Orthopedics Dept.	24325.3	1190	2509.6	15						13.86
2021-01-07 00:41:26	Cardiovascular Medicine Dept.	4988.67	877	253	4		3		0
2021-01-07 07:53:01	Gastroenterology Dept.	8737.35	1402	2353.5	8						7.29			0.65
2021-01-07 07:56:06	Nephrology Dept.	10911	3685	2693.4	5	0	0	0			4.98			1
2021-01-07 08:01:23	Ophthalmology Dept.	1095.42	825	130	1				0			0.89
2021-01-07 08:01:44	Oncology Dept.	8014.23	2514	1462	4	0	0				4.03
2021-01-07 08:05:22	General Surgery Dept.	36519	3202	1614	4	0	0				3.98
2021-01-07 08:09:18	Gastroenterology Dept.	5228.18	1409	1443.5	8							3.95	3.89
2021-01-07 08:10:00	Urology Dept.	53036.9	4054	4274.5	19						8.9	7.72		0.33			1.32
2021-01-07 08:18:16	Stomatology Dept.	13021.5	1222	1195.8	8						1.87	5.22	0.69				1.03
2021-01-07 08:21:01	Obstetrics and Gynecology Dept.	10495.4	657	724	6						0.96	5.04
2021-01-07 08:22:09	Cardiothoracic Surgery Dept.	9614.49	3326	2393	8				0			7.28
2021-01-07 08:31:34	ENT Dept.	3056.44	1802		3							1.8
2021-01-07 08:37:02	Respiratory Medicine Dept.	5629.34	1881	760	6	0	0					5.97
2021-01-07 08:42:00	Ophthalmology Dept.	18472.7	1885	678	7							6.99				0.75
2021-01-07 08:48:18	Obstetrics and Gynecology Dept.	67044	5626	1278.4	57		4		0		12.07	44.31
2021-01-07 08:50:20	Obstetrics and Gynecology Dept.	20756.5	1401	3015.5	9						1.68	6.1				2.08
2021-01-07 08:51:08	Urology Dept.	12618.1	1006	1362	8	0	0				1.04	6.87
2021-01-07 08:54:03	Obstetrics and Gynecology Dept.	23448.5	1379	3138.5	9						1.85	7.09				1.33
2021-01-07 08:56:54	Gastroenterology Dept.	3166.72	1077	955	1				0				1
2021-01-07 08:57:46	Orthopedics Dept.	73172.5	1209	2124.4	9	0	0	0			1.04	4.15	3.06				2
2021-01-07 09:03:39	Endocrinology Dept.	5070	1508	2487	7							6.97
2021-01-07 09:07:48	Orthopedics Dept.	48701.4	1209	1519	13	0	0	0			0.72	4.35	7.26
2021-01-07 09:14:08	Gastroenterology Dept.	68578.6	9193	1843	56	0	24				54.92	0.25
2021-01-07 09:14:27	Special Medicine Dept.	13864.5	1320	2760	14						2.98		10.88
2021-01-07 09:17:41	Obstetrics and Gynecology Dept.	33455.1	3550	3940.5	16						2.78	12.17					3
2021-01-07 09:20:00	Geriatrics Dept. I	174414	13365	1132	55	0	0	55	0
2021-01-07 09:20:18	Pediatrics Dept.	5185.62	2121	64	7	0	0				6.73
2021-01-07 09:25:00	Endocrinology Dept.	9293.42	2942	2809.3	11							10.91
2021-01-07 09:28:20	Gastroenterology Dept.	9804.66	1131	3060	8	0	0					7.23		1.4
2021-01-07 09:32:57	Cardiovascular Medicine Dept.	5530.82	1047	1262	11						2.64	8.27
2021-01-07 09:34:34	Cardiothoracic Surgery Dept.	26944	2455	658	5	0	1				2.98	1.02					1.05
2021-01-07 09:38:29	General Surgery Dept.	16532	4039	6072.2	13						4.89	7.97
2021-01-07 09:39:44	Endocrinology Dept.	7207.42	1866	3430	7							6.96
2021-01-07 09:40:00	Cardiothoracic Surgery Dept.	3834.83	435	378	5	0	0		0			4.94
2021-01-07 09:40:02	Cardiovascular Medicine Dept.	9707.22	1411	1615.5	7						6.9
2021-01-07 09:41:05	Urology Dept.	19635.8	1468	1160	11	0	0				3.86		9.91			2
2021-01-07 09:42:17	Hematology Dept.	11293.1	1259	85	13	0	0					12.91
2021-01-07 09:47:25	Geriatrics Dept. II	21554.3	4771	947	29						28.94
2021-01-07 09:48:28	Geriatrics Dept. II	17490.6	3455	1234	29						28.91
2021-01-07 09:49:19	Geriatrics Dept. II	60405	4971	903	29						28.97
2021-01-07 09:51:40	Cardiothoracic Surgery Dept.	5729.72	1014	570	5							4.91
2021-01-07 09:52:06	Urology Dept.	18962.3	1506	1629	8						2.18	4.66				0.67
2021-01-07 09:56:55	Cardiovascular Medicine Dept.	5087.73	1047	3267.7	7	0	0					6.88
2021-01-07 09:59:28	TCM Dept.	10679.6	4453	818.5	14	0	0	0	0			14.16
2021-01-07 10:03:27	Endocrinology Dept.	3031.71	904	1106	6	0	0					5.96
2021-01-07 10:05:41	Oncology Dept.	8013.83	1985	1109	7	0	0					6.97
2021-01-07 10:08:06	Cardiovascular Medicine Dept.	9613.25	1674	2131.5	7							6.88
2021-01-07 10:10:00	Endocrinology Dept.	9254.65	1300	2394.2	13						12.88
2021-01-07 10:10:19	Endocrinology Dept.	8702.61	994	2516.6	13						12.88
2021-01-07 10:10:23	Neurosurgery Dept.	83361.5	5427	2541.5	26	0	0	1	0		24.94						3.13
2021-01-07 10:11:55	Oncology Dept.	8021.03	1930	1020.4	7	0	0	0	0			6.99
2021-01-07 10:13:15	Obstetrics and Gynecology Dept.	22790.4	1880	3219.5	13				0		1.77	10.85				1.68
2021-01-07 10:19:42	Endocrinology Dept.	8227.4	3065	2826	8	0	0	0	0			7.93		0.4
2021-01-07 10:19:50	ENT Dept.	14959.1	1827	700	11	0	0	0	0		1.89	4	3.92			1.67
2021-01-07 10:22:00	ENT Dept.	1530.1	803	411	2								1.7
2021-01-07 10:22:33	Neurology Dept.	5900.7	1179	3338.4	8	0	0		0		7.93
2021-01-07 10:25:43	Respiratory Medicine Dept.	9672.46	623	510	9	0	1				8.92
2021-01-07 10:26:00	Nephrology Dept.	12782.2	2233	265	8						7.93
2021-01-07 10:27:50	Stomatology Dept.	16143.5	1222	444	4						2.63	1.14	0.02
2021-01-07 10:30:24	Oncology Dept.	2448.7	1483	213	3							2.91
2021-01-07 10:31:58	General Surgery Dept.	22891	3258	2796.4	8	0	0				6.15	0.21		1		1.2
2021-01-07 10:33:00	Orthopedics Dept.	19148.3	747	1946	7						6.54
2021-01-07 10:35:50	ENT Dept.	14808.3	2666	928	9						1.83	2.02	3.95			0.67
2021-01-07 10:38:05	Orthopedics Dept.	19604.4	1234	1291	11	0	0				10.44
2021-01-07 10:38:55	Ophthalmology Dept.	12013.1	1257	1260	8						0.81	7.09					0.65
2021-01-07 10:45:46	ENT Dept.	5604.11	1431	1691.9	6								5.01
2021-01-07 10:47:00	Orthopedics Dept.	8041.42	241	325	8						4.85	2.79
2021-01-07 10:47:47	Orthopedics Dept.	44805.7	1209	2434.4	16	0	0	0			0.84	14.25					1.5
2021-01-07 10:48:07	Obstetrics and Gynecology Dept.	12270	1522	720	5						1.89	2.37				0.58
2021-01-07 10:50:18	Orthopedics Dept.	28564.7	1607	2984.4	13	0	0	0			0.88		12.02				2
2021-01-07 10:55:03	Pediatrics Dept.	2749.34	539		7						6.81
2021-01-07 10:55:23	ENT Dept.	18550	1984	458	9	0	0	0	0		1.83	2.01	3.84			0.67
2021-01-07 10:56:37	Oncology Dept.	49729.1	1487	1822	40	0	0	0	0			39.93
2021-01-07 11:12:42	ENT Dept.	13476.7	1726	692	12						1.9	4.96	3.82			1.42
2021-01-07 11:34:31	Ophthalmology Dept.	10104.3	498	938	7						0.86	5.92				1.62
2021-01-07 11:40:20	Orthopedics Dept.	10106.6	1268	1423	11	0	0	0			0.82		9.31			1.75
2021-01-07 11:41:22	General Surgery Dept.	17799.3	1288	898	4						3.08
2021-01-07 11:46:42	Pediatrics Dept.	6480.37	1703		6	0	0				5.47
2021-01-07 11:48:18	Neurology Dept.	6651.52	900	2521.6	11				0		10.89
2021-01-07 11:49:28	Orthopedics Dept.	232239	17738	9903	55				0		6.5	48.21					10.58
2021-01-07 11:55:07	Neurosurgery Dept.	60193.9	3561	3669.8	33			1			31.78						4.52
2021-01-07 11:55:33	Cardiovascular Medicine Dept.	28553.1	6710	3350	4			4	1
2021-01-07 11:55:43	Respiratory Medicine Dept.	12894.1	1828	1474.5	7	0	2		0		6.71
2021-01-07 11:59:30	Obstetrics and Gynecology Dept.	20420.3	1571	1620	7	0	0				2.9	2.93					0.92
2021-01-07 12:22:20	Endocrinology Dept.	47511.6	7884	3595.4	18	0	2		0		10.03	6.75				1.58
2021-01-07 12:23:47	Neurosurgery Dept.	122660	9323	8720	38	15	7		2		37.83
2021-01-07 12:55:31	Endocrinology Dept.	22120.1	1052	2392	30						29.73
2021-01-07 13:18:50	Neurosurgery Dept.	41110.1	3265	2816	12		4	4	0		7.89
2021-01-07 13:38:57	Cardiovascular Medicine Dept.	9223.22	1721	1770	7						6.75
2021-01-07 13:53:26	Cardiothoracic Surgery Dept.	34951.5	1587	1490	15						14.64			1.43
2021-01-07 13:58:56	Neurology Dept.	11673.9	922	2927.7	15		10		0		14.72
2021-01-07 14:08:58	Cardiothoracic Surgery Dept.	7391.87	711	297	11	0	0		0			10.65
2021-01-07 14:16:52	Neurosurgery Dept.	9541.74	1111	2494.8	7	0	0	1	0		6.02
2021-01-07 14:38:32	ENT Dept.	9880.35	2746	841.5	9						0.83		6.84		0.32
2021-01-07 14:39:57	General Surgery Dept.	2092.44	513	319	4						2.82	0.27
2021-01-07 14:41:15	General Surgery Dept.	135580	10954	11047.8	63	0	0				60.04	0.37					7.37
2021-01-07 14:44:08	Infection Dept.	12843.7	6835	40	12	0	0	0	0			11.73
2021-01-07 14:45:01	Geriatrics Dept. III	78060.5	12993	868	30	19	1		2		29.66
2021-01-07 14:47:22	Geriatrics Dept. III	48502.2	4804	1128.5	28		28		0		27.69
2021-01-07 14:50:15	Cardiovascular Medicine Dept.	8575.04	1801	633	6	0	6				5.76
2021-01-07 14:55:37	Cardiovascular Medicine Dept.	6363.5	1766	3884.7	7	0	0					6.75
2021-01-07 14:58:14	Endocrinology Dept.	16972.1	1248	1777	29						28.7
2021-01-07 14:59:05	Orthopedics Dept.	50174.1	2056	2331	26	0	0	0	0		0.72	13.36	10.99				2.78
2021-01-07 15:02:07	General Surgery Dept.	24787	2537	2146	9						7.37	0.25				1.72
2021-01-07 15:06:00	General Surgery Dept.	6227.78	1708	1541	3						3.06
2021-01-07 15:07:14	Oncology Dept.	7256.63	1792	294	11							10.72
2021-01-07 15:07:31	ENT Dept.	1662.94	974	548	1	0	0					1.02
2021-01-07 15:11:30	Neurology Dept.	3406.1	656	1610.8	6						5.72
2021-01-07 15:17:04	Respiratory Medicine Dept.	4586.12	1030	810	5				0		4.81
2021-01-07 15:18:39	Cardiovascular Medicine Dept.	11998.4	2617	549	25	0	0				24.57
2021-01-07 15:21:14	Pediatrics Dept.	6630.54	568		12						11.73
2021-01-07 15:23:21	Cardiovascular Medicine Dept.	4092.47	1452	460	6		2				5.64
2021-01-07 15:25:16	Neurology Dept.	3104.24	620	35	9		9		0		8.69
2021-01-07 15:25:32	Gastroenterology Dept.	8789.05	2442	1535	7	0	4				5.92
2021-01-07 15:26:39	Infection Dept.	23084	9372	975.5	12				0		11.64
2021-01-07 15:29:15	Stomatology Dept.	22232.1	1307	4571.4	18						3.88	13.8	0.01			1.28
2021-01-07 15:29:41	Pediatrics Dept.	2888.48	435		7						6.76
2021-01-07 15:29:51	Orthopedics Dept.	33562.4	1329	1534	8	0	0	0			0.94		6.7				1.58
2021-01-07 15:30:53	Pediatrics Dept.	7790.05	1913	511	9	0	0				8.93
2021-01-07 15:33:51	Urology Dept.	4602.45	527	662	6				0			5.69
2021-01-07 15:36:32	Neurosurgery Dept.	29325.1	3695	5410.7	8	0	0		1		7.7
2021-01-07 15:37:34	Oncology Dept.	9950.24	2268	938	9	0	0	0	0			8.73
2021-01-07 15:40:01	Neurology Dept.	5257.08	679	1854.2	10						9.65
2021-01-07 15:46:09	Oncology Dept.	5551.12	1568	520	3	0	0	0	0			2.72
2021-01-07 15:46:30	Orthopedics Dept.	33738.4	905	1527	13						11.34
2021-01-07 15:51:14	Cardiovascular Medicine Dept.	5394.55	1615	3133.9	6	0	0					5.71
2021-01-07 15:55:32	Cardiovascular Medicine Dept.	66818.2	2825	11262.6	24						22.56						3.33
2021-01-07 15:59:45	Neurology Dept.	12024.5	1001	2952.2	12		6				11.49
2021-01-07 16:04:35	General Surgery Dept.	15817.7	3304	1984.2	6						2.99	0.25
2021-01-07 16:08:00	Obstetrics and Gynecology Dept.	6698.91	543	444	6							5.66
2021-01-07 16:08:30	Ophthalmology Dept.	6397.03	846	370	12							11.69				1.25
2021-01-07 16:13:30	Obstetrics and Gynecology Dept.	27715.5	1991	4365.9	14						1.85	10.91				2.25
2021-01-07 16:15:26	TCM Dept.	2717.28	1480	348.5	3	0	0	0				2.66
2021-01-07 16:15:36	Neurosurgery Dept.	35946.2	3659	1394.5	43		0	0	0		42.77
2021-01-07 16:17:34	Cardiothoracic Surgery Dept.	79262.9	4809	6967.4	16			2			4.01	8.97					4
2021-01-07 16:21:01	Orthopedics Dept.	27953.3	1997	1844	19						0.96	17.72				2.17
2021-01-07 16:22:36	Neurosurgery Dept.	55621.4	3111	2823	12			3			8.96
2021-01-07 16:24:16	Cardiovascular Medicine Dept.	20369.9	2958	1045	8	0	8				5.24
2021-01-07 16:27:00	Cardiovascular Medicine Dept.	22439	3903	1351	10						6.99
2021-01-07 16:30:25	Oncology Dept.	1323.91	697		1	0	0	0	0			0.76
2021-01-07 16:32:30	Respiratory Medicine Dept.	11496.1	4232	1675	8	0	0					7.62
2021-01-07 16:34:42	Oncology Dept.	16492.4	5104	2231.5	28	0	0	0				27.66
2021-01-07 16:34:49	Orthopedics Dept.	30513.5	1155	1362.4	13						12.3
2021-01-07 16:36:55	Cardiovascular Medicine Dept.	10321.7	2223	1921.5	7	0	0				5.77	0.84
2021-01-07 16:38:05	Cardiovascular Medicine Dept.	72892.9	4397	8335.6	23	0	0				2.07	15.66	3.67				3.17
2021-01-07 16:41:47	Ophthalmology Dept.	11150.5	503	821	6						0.78	4.88				1.38
2021-01-07 16:41:58	Orthopedics Dept.	2292.14	1209	735.4	5							3.99
2021-01-07 16:51:07	Respiratory Medicine Dept.	28129.1	3469	667	24	0	13				23.65
2021-01-07 16:51:32	Gastroenterology Dept.	3688.78	949	1611	6	0	0		0			5.68
2021-01-07 17:07:41	Nephrology Dept.	11851.5	4698	868	14	0	0				13.59
2021-01-07 17:08:18	Neurology Dept.	3389.7	983	1250.8	1		1				0.92
2021-01-07 17:14:10	Urology Dept.	6447.71	964	335	3								1.67
2021-01-07 17:16:01	Pediatrics Dept.	5921.43	2925		7	0	0	0	0		6.69
2021-01-07 17:20:25	ENT Dept.	10584.9	1874	2039.2	16								14.56
2021-01-07 17:38:42	Orthopedics Dept.	30302.8	1573	1383	21						1	13.28	5.65			1.38
2021-01-07 18:01:45	Neurology Dept.	22874.6	1666	3150	19	5	6		1		18.58
2021-01-07 18:10:00	ENT Dept.	14680	1125	1171.5	11						6.86	3.52
2021-01-07 18:13:38	Orthopedics Dept.	8001.51	1946	805	8	0	0	0	0		0.92	3.66	2.98
2021-01-07 18:16:44	Orthopedics Dept.	24979.5	1588	1273	12	0	0	0	0		1.14	4.76	5.08			0.75
2021-01-07 18:49:22	Rehabilitation Medicine Dept.	2371.09	7	45	9				0			9.57
2021-01-07 19:06:46	Orthopedics Dept.	27835.5	1036	996	14						13.6
2021-01-07 19:30:52	Pediatrics Dept.	5692.03	1916		7	0	0				6.56
2021-01-07 19:33:14	Pediatrics Dept.	8532	1961	317	9	0	0				8.56
2021-01-07 19:38:55	Urology Dept.	10678.7	1278	570	7						5.8	0.12				1.12
2021-01-07 19:44:34	Neurology Dept.	4192.94	724	1689.2	6						5.51
2021-01-07 20:02:39	Hematology Dept.	14922.1	2242	453	13	0	0					12.46
2021-01-07 20:13:28	TCM Dept.	28294.3	4225	2850.6	21							20.48
2021-01-07 20:15:50	Gastroenterology Dept.	7429.12	2235	1051.2	5						3.73
2021-01-07 20:30:23	Obstetrics and Gynecology Dept.	19326.1	1650	565	7				0		1.82	3.71					0.75
2021-01-07 20:44:01	Neurology Dept.	18484	2681	1796.4	22	0	0	0	0		6.46	14.17				1.42
2021-01-07 20:50:08	Infection Dept.	10831.6	6674	353.5	7				0		4.41	1.99
2021-01-07 20:50:43	Oncology Dept.	12389	3267	4083.5	16							15.29
2021-01-07 20:55:19	Orthopedics Dept.	2824.35	1199	938.4	6							5.74
2021-01-07 21:03:11	Neurology Dept.	6656.62	1174	3266.4	9	0	0		0		8.53
2021-01-07 21:03:55	Urology Dept.	6650.92	986	923	9							7.7
2021-01-07 21:06:06	General Surgery Dept.	25236	2062	1364.5	6						3.5	0.25				1.83
2021-01-07 21:13:11	Neurology Dept.	137087	4866	5587	19			1			17.43						2.33
2021-01-07 21:22:08	Neurology Dept.	17466.9	3482	2562.2	18	0	10				17.46
2021-01-07 21:39:27	Neurology Dept.	5359.47	618	2432.2	11						10.37
2021-01-07 21:42:53	Cardiovascular Medicine Dept.	5996.51	2725	333	8		7				5.7	0.98
2021-01-07 23:00:09	Pediatrics Dept.	6208.87	2704	320	8	0	7				7.42
2021-01-07 23:15:49	General Surgery Dept.	3908.91	1554	619.5	5						3.38	0.38
2021-01-08 02:02:53	Obstetrics and Gynecology Dept.	15497.4	1923	535	5				1		2.82	1.5				0.67
2021-01-08 03:30:00	Emergency Dept.	407139	31440	13767	66	12		12			24.81	27.67					13.83
2021-01-08 08:06:23	Oncology Dept.	15256.7	3082	5306.4	11							10.99		0.25
2021-01-08 08:11:24	Orthopedics Dept.	6898.57	1001	35	5							4.88
2021-01-08 08:30:08	Hematology Dept.	3243.15	1266	35	11	0	0	0	0			10.97
2021-01-08 08:32:04	Endocrinology Dept.	5723.32	1951	2347	6	0	0	0			5.96
2021-01-08 08:34:29	Oncology Dept.	3921.9	1614	561	5			0	0			5.04
2021-01-08 08:38:39	Oncology Dept.	5203.07	1917	213	4							4.01
2021-01-08 08:39:31	Respiratory Medicine Dept.	33011.6	2232	2002.4	26	0	0				25.94
2021-01-08 08:47:30	Neurology Dept.	24700	7207	2723.5	13						12.92
2021-01-08 08:52:52	Neurosurgery Dept.	7866.67	1506	2135.4	7	0	0	0	0		7
2021-01-08 08:53:54	Cardiovascular Medicine Dept.	5210.15	1721	2385	5						4.98
2021-01-08 08:57:48	Hematology Dept.	3435.23	1228	35	5	0	0		0			4.97
2021-01-08 09:01:23	Neurology Dept.	3162.37	1253	675	6	0	0	0	0		5.92
2021-01-08 09:12:31	Oncology Dept.	5244.68	1861	727	4	0	0	0	0			3.95
2021-01-08 09:13:22	Rehabilitation Medicine Dept.	14625.1	838	135	23				0			21.89
2021-01-08 09:13:43	Neurology Dept.	7060.96	1005	535.4	19	0	0	0	0		18.95
2021-01-08 09:15:08	Gastroenterology Dept.	15762.2	2877	3019.3	10	0	0	0	0		9.97
2021-01-08 09:16:06	Cardiovascular Medicine Dept.	5665.48	1259	3267.7	7	0	0				6.94
2021-01-08 09:22:17	Gastroenterology Dept.	3848.5	918	1536.5	5	0	0		0			4.2		0.48
2021-01-08 09:23:28	Cardiovascular Medicine Dept.	10662.4	1733	1078.5	14			0			13.97
2021-01-08 09:33:39	Nephrology Dept.	7969.69	2489	300	7						6.91
2021-01-08 09:34:54	Infection Dept.	9664.59	2543	2099.5	12	0	0	0	0		11.9
2021-01-08 09:38:37	Hematology Dept.	3346.74	1306	1203.6	3	0	0					2.99
2021-01-08 09:42:15	Orthopedics Dept.	31394.7	1334	3535.6	12	0	0	0			0.88	4.35	6.01				1.12
2021-01-08 09:50:32	Cardiothoracic Surgery Dept.	10622.5	2822	2474.4	11							10.72
2021-01-08 09:56:48	Urology Dept.	14679.8	1475	988	7	0	0		0		1.92		2.86			1.05
2021-01-08 09:56:58	Endocrinology Dept.	8831.3	2631	1773	11	0	0	0			10.73
2021-01-08 10:02:40	Urology Dept.	5422.82	1569	847.4	7								6.16
2021-01-08 10:05:11	Endocrinology Dept.	6780.75	1856	1835	8	0	0	0			7.93
2021-01-08 10:05:13	Neurology Dept.	10030.7	1546	2457.2	17	0	0	0	0		16.94
2021-01-08 10:07:07	Neurology Dept.	10111.1	1529	5047.2	11	0	0				10.9
2021-01-08 10:14:27	Oncology Dept.	17792.5	1946	2066.1	6							5.98
2021-01-08 10:20:12	Orthopedics Dept.	11126	3991	3482.9	15	0	0					14.22
2021-01-08 10:21:54	Urology Dept.	8032.61	905	862	9							8.97
2021-01-08 10:22:57	Geriatrics Dept. II	23798.9	2773	813	27	0	0				26.92
2021-01-08 10:24:10	Gastroenterology Dept.	43494.4	5041	3639.2	17						14.77	0.1					1.92
2021-01-08 10:34:27	Nephrology Dept.	31932.8	5532	3244.5	18	4	7	5	1		12.39	0.22
2021-01-08 10:37:27	Pediatrics Dept.	3722.64	1774	100	5	0	0				4.91
2021-01-08 10:47:31	Gastroenterology Dept.	6700.71	915	863	7	0	0					6.14		1.17
2021-01-08 10:51:20	Nephrology Dept.	11333.7	4085	1547	10			0			9.85
2021-01-08 10:54:56	ENT Dept.	8114.86	1255	698.5	24								23.62
2021-01-08 10:57:54	Geriatrics Dept. I	20606	3120	944	26	0	0	0	0		25.87
2021-01-08 10:59:51	Respiratory Medicine Dept.	12759.4	1633	120	2	2	0		1
2021-01-08 11:00:00	General Surgery Dept.	28303.7	1010	1556.5	20						0.9	17.87
2021-01-08 11:01:32	Cardiovascular Medicine Dept.	17563.1	1451	572	7	0	7				6.12
2021-01-08 11:11:11	Orthopedics Dept.	85105.3	3526	3486.4	33						1.62	30.55
2021-01-08 11:22:15	Cardiovascular Medicine Dept.	17183.7	5706	5221.5	13						12.79	0.01
2021-01-08 11:31:07	Oncology Dept.	9968.81	2070	294	15							14.87
2021-01-08 11:36:34	Urology Dept.	65661.2	1517	4573.9	22						5.89	13.44	1.93				2.83
2021-01-08 11:43:31	Endocrinology Dept.	4492.72	1813	1225	7		0	0			6.61
2021-01-08 11:44:39	Urology Dept.	27827.8	1201	3475	14						2.54	11.32
2021-01-08 11:49:24	Ophthalmology Dept.	19140.2	828	1198.5	10						0.53	9.36
2021-01-08 11:49:40	Rehabilitation Medicine Dept.	8333.63	119	35	18				0			16.75
2021-01-08 11:50:55	Urology Dept.	6798.77	1335	751.5	4							2.97
2021-01-08 12:02:30	Neurology Dept.	4142.09	943	1839.6	6			0	0		5.85
2021-01-08 12:11:36	Cardiovascular Medicine Dept.	21746.8	2040	737	4	0	4	0			1.35
2021-01-08 12:18:04	Orthopedics Dept.	74676.3	3476	4500.3	45	0	0	0	0		0.78	43.41					4.08
2021-01-08 12:23:42	Neurology Dept.	10419.3	1268	2344.2	11	0	0	0	0		10.84
2021-01-08 12:38:00	Oncology Dept.	10425.5	1605	1146	7	0	0	0	0			6.68
2021-01-08 12:42:52	Hemodialysis Dept.	17934.3	3762	1480	17	0	17		0		16.8
2021-01-08 12:50:48	Pediatrics Dept.	38905	3328	2879.4	27	26	1		1	26.8271
2021-01-08 12:54:21	Infection Dept.	10369.8	1964	184	8				0		7.74
2021-01-08 12:58:17	Infection Dept.	10080.4	2894	497.5	8	0	0				7.76
2021-01-08 13:01:22	ENT Dept.	17346.4	1307	2699.5	14						9.83	2.58
2021-01-08 13:16:31	Urology Dept.	16957.3	1248	1529	7						1.86	2.8				0.5
2021-01-08 13:56:37	TCM Dept.	12412.1	182	1051.2	29	0	0				12.73	16
2021-01-08 13:57:37	Urology Dept.	24278.7	1119	2842	13				0		1.74	11.01
2021-01-08 14:01:30	Obstetrics and Gynecology Dept.	22691.1	1386	3365.5	12						1.9	13.71				1.5
2021-01-08 14:30:23	Cardiovascular Medicine Dept.	46322.4	2069	4361.5	14	0	0				3.15	10.09
2021-01-08 14:36:18	Oncology Dept.	32662.6	1468	2130.6	19	0	0	0				18.55
2021-01-08 14:36:56	Cardiovascular Medicine Dept.	11501.4	2273	2089	12	0	0				11.81
2021-01-08 14:39:14	Geriatrics Dept. III	20551.9	1953	45	28						27.72
2021-01-08 14:40:27	Endocrinology Dept.	4095.07	1818	963	7	0	0	0	0			6.72
2021-01-08 14:41:10	ENT Dept.	8475.47	2255	1967.4	11								9.91
2021-01-08 14:41:24	Geriatrics Dept. III	10163.6	710	124	28						27.72
2021-01-08 14:42:36	Orthopedics Dept.	26594.8	3131	1977	15	0	0	0	0		1.07	3.08	9.91			1.3
2021-01-08 14:43:56	Geriatrics Dept. III	13818.1	929	40	28						27.72
2021-01-08 14:45:49	Cardiothoracic Surgery Dept.	5129.17	942	348.5	5							4.68
2021-01-08 14:50:34	Neurosurgery Dept.	10535.9	2383	3234.8	11	0	0	0	0		10.72
2021-01-08 14:51:16	Obstetrics and Gynecology Dept.	2772.93	1176	554	7							5.7
2021-01-08 14:52:25	Neurology Dept.	6167	158	3673.4	10						9.69
2021-01-08 14:57:28	Respiratory Medicine Dept.	13567.6	2879	620.5	11	0	0				10.68
2021-01-08 14:58:56	Cardiovascular Medicine Dept.	9016.81	1779	333	6	0	0				5.74
2021-01-08 14:59:31	Rehabilitation Medicine Dept.	11717.5	119	135	25							24.71
2021-01-08 15:02:57	Neurosurgery Dept.	272310	10079	41644.4	109						108.78
2021-01-08 15:03:58	Pediatrics Dept.	6318.32	1224		14						13.78
2021-01-08 15:07:06	Cardiovascular Medicine Dept.	4699.52	1521	1230	7	0	0				6.74
2021-01-08 15:11:20	Ophthalmology Dept.	5922.3	167	928	21							20.79
2021-01-08 15:13:30	Orthopedics Dept.	56302.1	1542	1773.4	17	0	0	0			0.76	15.25					1.17
2021-01-08 15:15:13	ENT Dept.	25943.1	3947	1721.5	19	0	0	0	0		8.81	9.26
2021-01-08 15:24:07	Respiratory Medicine Dept.	6259.65	368	750	7				0		6.71
2021-01-08 15:24:30	Orthopedics Dept.	9372.11	1249	1230.9	25	0	0	0	0			24.02
2021-01-08 15:27:26	Endocrinology Dept.	6410.5	1636	1647	7	0	0					6.68
2021-01-08 15:32:40	ENT Dept.	8206.69	2878	1252.5	18	0	0	0	0			16.63
2021-01-08 15:36:21	Urology Dept.	4384.43	1248	448.5	4							3.68
2021-01-08 15:45:23	Oncology Dept.	9789.59	3046	136	6		6				5.67
2021-01-08 15:46:19	Infection Dept.	16227.1	1288	45	15	0	15	0	0		14.66
2021-01-08 15:51:04	ENT Dept.	19617.9	1909	698	13			0	0		6.69	6
2021-01-08 15:54:45	Neurology Dept.	6527.97	1184	2586.2	10		10		0		9.66
2021-01-08 15:56:08	Cardiothoracic Surgery Dept.	8256.59	1440	1151.9	6	0	0	0	0			5.48				2.17
2021-01-08 16:09:09	VIP Ward	19147.1	4189	5683.5	7	0	0		0			6.73		0.17
2021-01-08 16:17:06	Hemodialysis Dept.	13288.2	869	40	27	0	0				26.55
2021-01-08 16:20:37	Gastroenterology Dept.	17813.6	3794	378	9	0	9		0		8.63
2021-01-08 16:21:40	Gastroenterology Dept.	3283.37	932	1469.5	5	0	0					3.91
2021-01-08 16:28:09	Infection Dept.	5845.55	4221	347	2	0	0	0			1.96
2021-01-08 16:30:55	Orthopedics Dept.	2562.46	1119	739	4							3.03
2021-01-08 16:34:15	Pediatrics Dept.	8421.18	2564	987.4	4	0	0				3.69
2021-01-08 16:36:27	General Surgery Dept.	7108.55	592	1043	5						4.66
2021-01-08 16:45:04	Endocrinology Dept.	5324.73	1913	1229	7							6.66
2021-01-08 16:45:51	Obstetrics and Gynecology Dept.	19537.7	2131	3408	18						1.77	14.84				0.95
2021-01-08 16:49:00	Infection Dept.	3745.5	1913	184	5	0	0	0	0		4.68
2021-01-08 16:52:18	Rehabilitation Medicine Dept.	16606.3	1084	2998	14				0			13.62
2021-01-08 16:55:06	Cardiothoracic Surgery Dept.	4500.56	874	699	7	0	0		0			6.53
2021-01-08 17:04:42	Orthopedics Dept.	27148.4	715	425	17						9.98	6.63
2021-01-08 17:11:02	Gastroenterology Dept.	4439.77	1288	445	3	0	2				2
2021-01-08 17:21:27	Gastroenterology Dept.	5659.33	946	1675.9	5	0	0					5
2021-01-08 17:46:16	Endocrinology Dept.	5229.24	2663	1570	5							4.63
2021-01-08 17:58:09	Infection Dept.	12209.9	2734	40	10				0		9.52
2021-01-08 17:58:11	Orthopedics Dept.	33234	2469	685	25				1		24.3	0.73
2021-01-08 18:42:31	Neurosurgery Dept.	194803	6239	3157.5	22			6			16.01						2.08
2021-01-08 19:23:51	Gastroenterology Dept.	7058.2	2171	2098.5	5	0	0				5
2021-01-08 19:45:58	Pediatrics Dept.	8056.04	3010	100	10	0	4				9.54
2021-01-08 20:13:07	Orthopedics Dept.	74574.3	2177	1634	21	0	0	0	0		0.95	18.93				2.03
2021-01-08 20:22:26	Cardiovascular Medicine Dept.	9572.24	1243	550	8		6
2021-01-08 20:55:00	Orthopedics Dept.	50603.4	2274	3167	26	0	0	0	0		0.6	24.23					2.75
2021-01-08 21:01:37	Endocrinology Dept.	6274.17	1532	2114.4	9							8.44
2021-01-08 21:04:10	Pediatrics Dept.	7992.31	2458	252	9						8.56
2021-01-08 21:04:14	Cardiovascular Medicine Dept.	5599.36	1391	1525	6							5.47
2021-01-08 21:16:15	Emergency Dept.	6251.71	1545	1792.4	12	0	0				11.47
2021-01-08 21:51:00	Neurosurgery Dept.	124178	4223	16348.9	25	0	0	1	0		23.24						6.85
2021-01-08 21:52:38	Orthopedics Dept.	80157.5	1318	2615.5	15						2.02	11.6	0.23				2.43
2021-01-08 22:15:53	Orthopedics Dept.	14482	2502	275	14	0	0	0	0		0.43	12.27				0.83
2021-01-08 22:33:00	Orthopedics Dept.	10410.6	841	135	7						6.6
2021-01-08 22:55:20	Infection Dept.	14861.7	7074	667	9				0		8.34
2021-01-08 23:01:04	Infection Dept.	11074.9	5854	667	9				0		8.02	0.31
2021-01-08 23:05:26	Endocrinology Dept.	4692.59	1306	1287.4	5		3				4.35
2021-01-08 23:07:05	General Surgery Dept.	15315	2071	739.5	4						2.38	0.3					0.65
2021-01-08 23:30:26	Neurology Dept.	7103.27	2036	2556.2	10	0	0				9.36
2021-01-08 23:31:59	General Surgery Dept.	20906.1	1072	620	11	0	0		0		11
2021-01-08 23:51:14	Neurology Dept.	12197.2	3357	2601.2	15	5	9		0		14.35
2021-01-09 00:14:59	Gastroenterology Dept.	50039	4224	1476.5	6	4	2		1		5.35
2021-01-09 00:23:13	Orthopedics Dept.	57122.5	1549	2109	16						15.51
2021-01-09 00:26:30	Cardiothoracic Surgery Dept.	3855.53	936	627	7	0	0					6.71
2021-01-09 00:53:00	Cardiovascular Medicine Dept.	8370.28	1391	906.5	5						4.78
2021-01-09 01:24:37	Infection Dept.	8604.05	5572	353.5	4				0		0.34	3.89
2021-01-09 06:20:54	Obstetrics and Gynecology Dept.	6447.73	1282	475	4	0	0		0		1.86	1.21
2021-01-09 08:07:43	Respiratory Medicine Dept.	12217	2718	1080	9	0	0				8.9
2021-01-09 08:21:47	Oncology Dept.	6855.37	2937	491	5	0	0	0			5.01
2021-01-09 08:32:51	General Surgery Dept.	3087.4	1357	1430.7	2						1.01	0.32
2021-01-09 08:41:38	Infection Dept.	11409.9	3648	1905.1	8	0	0	0				7.93
2021-01-09 08:49:21	Neurosurgery Dept.	49163.7	3042	209	0		0		0								7.15
2021-01-09 08:49:44	Cardiothoracic Surgery Dept.	46636.1	3054	5672.5	18	0	0				11.79	5.84
2021-01-09 08:55:28	Oncology Dept.	554.75	215	6	0	0	0	0	0			0.25
2021-01-09 09:01:55	Endocrinology Dept.	6644.06	1490	1950	7	0	0					6.92
2021-01-09 09:03:57	Urology Dept.	23451.6	1822	2015	16						2.83	13.11
2021-01-09 09:06:08	Gastroenterology Dept.	7067.17	1250	845	5	0	0				6.34			0.47
2021-01-09 09:11:49	Cardiovascular Medicine Dept.	29892.9	7969	1539	13	6	1				7.03
2021-01-09 09:12:49	General Surgery Dept.	16595.2	1643	1251.4	16						14.42	0.35				0.67
2021-01-09 09:24:29	Cardiovascular Medicine Dept.	4693.57	1036	2565	4							3.9
2021-01-09 09:28:26	Urology Dept.	7438.04	1001	35	11								10.02		1.23
2021-01-09 09:28:50	Urology Dept.	15150.5	805	1622	7						1.94	5.06
2021-01-09 09:34:24	Orthopedics Dept.	22581.7	1309	1079	11						10.63
2021-01-09 09:36:54	Orthopedics Dept.	53211.2	2822	1522	14	0	0				12.8
2021-01-09 09:43:10	Endocrinology Dept.	7597.34	1550	1786	11	0	0	0				11
2021-01-09 09:46:46	Pediatrics Dept.	5377.97	1015	100	2	0	0				2.01
2021-01-09 09:54:58	Pediatrics Dept.	3616.7	1571	100	5	0	0				4.97
2021-01-09 09:57:56	Endocrinology Dept.	7374.15	2002	2362.5	11	0	0	0				10.88
2021-01-09 10:00:56	Endocrinology Dept.	7590.61	1794	1194	13	0	0					12.86
2021-01-09 10:06:00	Neurology Dept.	18050.3	2180	1158	9	9				0.782083	1.2
2021-01-09 10:07:30	General Surgery Dept.	20629.5	2282	1550	6	0	0				4.07	0.38				1.28
2021-01-09 10:14:34	Orthopedics Dept.	1923.57	1209	85	6	0	0	0	0			5.69
2021-01-09 10:28:20	Hemodialysis Dept.	15175.3	2763	443	14	0	4		0		13.85
2021-01-09 10:40:55	Gastroenterology Dept.	8320.17	1750	2419.5	5						4.18			0.67
2021-01-09 10:50:28	Endocrinology Dept.	11380.3	1532	1816.5	16				0			15.84
2021-01-09 10:53:44	Cardiothoracic Surgery Dept.	16448.8	6111	1287.4	12	3	3				8.48
2021-01-09 10:56:51	Oncology Dept.	4412.29	1025	1422.5	3							2.95
2021-01-09 10:59:02	Respiratory Medicine Dept.	147849	11983	12154.5	74	0	74		0		73.88
2021-01-09 10:59:07	Cardiovascular Medicine Dept.	11051.9	1732	3692.7	7	0	0					6.8
2021-01-09 11:05:32	Obstetrics and Gynecology Dept.	3141.97	511	180	6	0						5.82
2021-01-09 11:10:12	Cardiothoracic Surgery Dept.	19711.1	1551	2248	9						0.79	7.75
2021-01-09 11:13:43	TCM Dept.	5302.38	2998	765.5	6	0	0					5.86
2021-01-09 11:21:05	Orthopedics Dept.	13714.4	1258	477	17						12.6	4.08
2021-01-09 11:24:34	Neurology Dept.	10675.5	1977	3775.8	10						9.73
2021-01-09 11:30:58	Rehabilitation Medicine Dept.	3942.39	130	244	6							4.77
2021-01-09 11:36:59	Obstetrics and Gynecology Dept.	11958	1330	2066	8						1.94	4.92					0.9
2021-01-09 11:42:57	Neurosurgery Dept.	11149.9	1521	2889.5	9						8.89
2021-01-09 11:47:09	ENT Dept.	9548.63	1555	2205.3	17							15.8
2021-01-09 11:49:41	Respiratory Medicine Dept.	10874.7	3605	793.4	7	0	6				6.86
2021-01-09 12:06:40	Respiratory Medicine Dept.	13056.5	4387	1007.5	11	0	0		0		10.8
2021-01-09 13:32:15	Obstetrics and Gynecology Dept.	4022.68	925	344	6						1.89	3.95
2021-01-09 13:47:07	Cardiovascular Medicine Dept.	13995.3	1791	80	9		9
2021-01-09 14:10:54	Cardiovascular Medicine Dept.	4036.47	1852	1196.5	6						5.75
2021-01-09 14:11:46	Cardiovascular Medicine Dept.	8417	1931	4517.9	11	0	0		0		5.67	4.99
2021-01-09 14:19:28	Rehabilitation Medicine Dept.	9792.37	223	235	21							19.81
2021-01-09 14:23:35	Gastroenterology Dept.	5500.86	1552	1418.8	5	0	0				5
2021-01-09 14:31:11	General Surgery Dept.	5641.38	2771	66	9	0	0				7.74	0.34
2021-01-09 14:33:12	Pediatrics Dept.	957.68	143		1	0	1				0.77
2021-01-09 14:33:58	ENT Dept.	19914.7	1926	775	12						7.74	3.95
2021-01-09 14:38:58	Orthopedics Dept.	26651.2	1926	4125.9	30						29.73
2021-01-09 14:45:57	Cardiothoracic Surgery Dept.	12058.7	2985	1903	11			2	1		1.93	8.69
2021-01-09 14:51:19	General Surgery Dept.	19300.1	6149	3140.4	6	0	0				5.31
2021-01-09 14:54:18	Oncology Dept.	20571.4	5530	798	13	0	0	0	0		12.79
2021-01-09 14:56:47	Cardiovascular Medicine Dept.	9112.11	2410	2966.2	9	0	0				8.76
2021-01-09 15:01:42	Neurology Dept.	15174.7	1381	667	16						15.69
2021-01-09 15:01:47	Cardiovascular Medicine Dept.	4487.03	1848	1743	7						6.68
2021-01-09 15:05:18	Gastroenterology Dept.	78522.4	6357	7036.5	22						19.33	0.24		1.03			4.58
2021-01-09 15:07:55	Cardiovascular Medicine Dept.	1491.92	594	566.5	2	0	0	0	0		1.76
2021-01-09 15:08:24	Pediatrics Dept.	4227.47	1754	100	7	0	0				6.52
2021-01-09 15:13:43	Cardiovascular Medicine Dept.	10783.5	2090	6043.3	11	0	0		0		10.67
2021-01-09 15:18:00	Neurology Dept.	6517.58	506	2884.6	6						5.71
2021-01-09 15:19:01	Orthopedics Dept.	4317.31	1206	1475.5	12							11.92
2021-01-09 15:23:48	Pediatrics Dept.	6798.13	2233	313.5	9	0	3				8.74
2021-01-09 15:33:11	Geriatrics Dept. III	17921.5	2148	75	28				0		27.68
2021-01-09 15:34:25	Pediatrics Dept.	9515.62	1078	307	14				0		13.7
2021-01-09 15:38:35	Pediatrics Dept.	3858.29	588	313.5	9				0		8.73
2021-01-09 15:48:02	General Surgery Dept.	4320.83	814	201	5						4.66
2021-01-09 15:48:37	Respiratory Medicine Dept.	7416.23	1862	1193.5	9						8.7
2021-01-09 15:52:20	Urology Dept.	16991.2	2429	2370.6	18	0	0				7.92	1.02	8.71		0.17
2021-01-09 15:54:28	Geriatrics Dept. III	27596.6	3864	170	24	0	0		0		23.68
2021-01-09 15:58:56	Urology Dept.	69423	1503	6601.9	19						11.1	5.48					2.8
2021-01-09 16:13:53	Neurology Dept.	9721.18	1310	2710.2	16	0	8				15.6
2021-01-09 16:14:32	Cardiothoracic Surgery Dept.	29548.5	4468	8543.4	29	0	0					28.6
2021-01-09 16:22:44	Cardiovascular Medicine Dept.	11043.4	2821	906.5	9	0	7				8.68
2021-01-09 16:39:54	Neurology Dept.	8439.28	878	4384.8	16						15.65			0.25
2021-01-09 16:40:49	ENT Dept.	2791.44	1327	75	3	0	0	0	0		1.95	0.72
2021-01-09 16:52:26	Gastroenterology Dept.	5706.31	2367	418	9	0	0				9
2021-01-09 16:53:58	Nephrology Dept.	10901	1777	35	5						4.64
2021-01-09 16:59:43	Cardiovascular Medicine Dept.	3509.58	350	2294.4	7	0	0					6.54
2021-01-09 17:17:17	Urology Dept.	3481.47	1284	398.5	4								2.62
2021-01-09 17:30:00	Endocrinology Dept.	9723.6	3759	2337.2	9		4	0			8.6
2021-01-09 17:48:07	Pediatrics Dept.	6375.11	2203	100	6	0	0				5.7
2021-01-09 18:24:51	Hemodialysis Dept.	38284.3	5890	473	17	17	0				16.47
2021-01-09 18:37:10	Neurosurgery Dept.	118987	6335	11205	24
2021-01-09 18:43:12	Neurosurgery Dept.	7747.8	2030	550.8	3	0	0	0	0		2.82
2021-01-09 19:10:47	Infection Dept.	8982.4	5430	937	4				0		2.47	1.05
2021-01-09 19:25:48	Neurology Dept.	10490.3	2153	2904.2	9	0	9				8.5
2021-01-09 19:28:59	General Surgery Dept.	40007.9	5818	1284	9						6.05	0.29					2.58
2021-01-09 19:44:01	General Surgery Dept.	107003	11976	7149.6	25	0	0		0		21.69	0.33					7.6
2021-01-09 19:52:35	General Surgery Dept.	4025.92	645	164	4						4.6
2021-01-09 20:30:05	Pediatrics Dept.	6667.92	2480	653	8	0	0		0		7.53
2021-01-09 20:32:30	Orthopedics Dept.	6316.71	1289	1684	9	0	0	0				7.86
2021-01-09 20:34:24	Neurology Dept.	5892.34	1678	0	4			0	0		3.51
2021-01-09 20:34:42	Respiratory Medicine Dept.	33913.5	7480	490	11	2	9	2			9.04
2021-01-09 20:40:30	Pediatrics Dept.	5823.83	1737	313.5	9	0	0				8.58
2021-01-09 20:46:49	Orthopedics Dept.	57331.2	4356	3635	25						0.74	23.13					3.42
2021-01-09 20:52:43	Hemodialysis Dept.	3702.25	974	413	7	1	3				6.45
2021-01-09 20:55:29	Pediatrics Dept.	7067.58	1000		12						11.53
2021-01-09 21:01:01	Cardiothoracic Surgery Dept.	9698.26	1020	3581.5	10	0	0		0		9.44
2021-01-09 21:07:52	Neurology Dept.	5298.73	1566	1784.2	10	0	0		0		9.46
2021-01-09 21:10:45	Pediatrics Dept.	4012.2	1211		7						6.5
2021-01-09 21:21:41	Orthopedics Dept.	82173	2889	2148.5	18						6.86	10.53					1.72
2021-01-09 21:23:59	General Surgery Dept.	35511.1	4212	784	9	0	0		0		6.05	0.26					1.42
2021-01-09 21:27:21	Gastroenterology Dept.	8459.82	1289	1576.5	7	0	0		0		5.71			0.17
2021-01-09 21:34:33	Orthopedics Dept.	82884.6	9270	5718	26	0	4	0	0		15.47	9.16					3.17
2021-01-09 21:35:35	Cardiovascular Medicine Dept.	16050.7	6735	2105	14	0	7				13.46
2021-01-09 21:49:45	Neurosurgery Dept.	19725.6	2806	319	9			1			5.97						1.17
2021-01-09 22:01:46	Neurology Dept.	8985.27	2240	3038.2	14	0	5		0		13.41
2021-01-09 22:41:17	Infection Dept.	12918.3	7754	40	6				0		5.38
2021-01-09 22:49:43	Neurology Dept.	9129.07	938	2217.2	8	0	5	0	0		7.62
2021-01-09 23:04:40	Emergency Dept.	4696.99	1487	1466.5	7	0	0				6.46
2021-01-10 00:13:15	Pediatrics Dept.	5787.4	3425	200	5	0	0				4.77
2021-01-10 00:21:03	Cardiovascular Medicine Dept.	25188.4	1737	2202	11						9.74
2021-01-10 02:02:45	Obstetrics and Gynecology Dept.	16435	1904	1255	5	0	0	0	0		1.88	2.4				0.78
2021-01-10 03:12:07	Urology Dept.	5069.28	1622	135	6	0	0				1.19	5.04
2021-01-10 03:16:00	Neurosurgery Dept.	36949.5	2060	2725.5	11	5	2				11.19
2021-01-10 03:55:35	Stomatology Dept.	52937.8	1060	770.5	10	0	0	0	0		5.66	3.3	1.02				3.92
2021-01-10 07:30:00	Ophthalmology Dept.	5509.01	823	657	6						0.9	4.83				1.5
2021-01-10 07:46:42	Ophthalmology Dept.	16888.5	699	1047	8						0.94	7.12				2
2021-01-10 07:59:15	Ophthalmology Dept.	4420.57	821	465	3						0.76	2.26					1
2021-01-10 07:59:26	Pediatrics Dept.	5271.77	779	150	2						2.03
2021-01-10 08:10:27	Neurology Dept.	6305.82	693	1968.2	12	0	0				11.95
2021-01-10 08:13:31	Endocrinology Dept.	7032.29	1807	1526	7	0	0					6.94
2021-01-10 08:29:00	Orthopedics Dept.	35566.4	1954	1934	17	0	0	0			1.03	4.23	11.05				1.48
2021-01-10 08:30:00	General Surgery Dept.	21697.2	2687	2747.2	8						6.17	0.29				0.78
2021-01-10 08:32:19	Neurosurgery Dept.	43286.3	2766	5800.9	44	0	0	0	0		44.01
2021-01-10 08:38:56	Orthopedics Dept.	29852.9	1643	2505	15						2.98	11.16				1.17
2021-01-10 08:49:00	General Surgery Dept.	22717.2	1207	2444	10	0	0		0		6.01
2021-01-10 08:53:42	Orthopedics Dept.	7747.08	1338	355	8						0.9	3.24	3.13			0.92
2021-01-10 08:57:42	Oncology Dept.	1854.41	1087	41	0	0	0	0	0			0.11
2021-01-10 09:04:37	Respiratory Medicine Dept.	12199.8	3125	2117	8						7.93
2021-01-10 09:04:58	Orthopedics Dept.	2529.43	1209		6	0	0	0				5.35
2021-01-10 09:11:02	Oncology Dept.	6264.22	1829	294	7							7.01
2021-01-10 09:13:23	Neurology Dept.	3502.45	683	1712.2	6	0	0		0		5.98
2021-01-10 09:15:53	Oncology Dept.	8364.31	2602	294	5	0	0				4.96
2021-01-10 09:23:28	Pediatrics Dept.	4526.86	1040	250	4		4			3.97792
2021-01-10 09:29:30	Cardiothoracic Surgery Dept.	5555.68	1218	833	3							2.96			1.53
2021-01-10 09:32:18	Gastroenterology Dept.	10065.6	2703	3051.9	4	0	0		0			3.22		2
2021-01-10 09:35:51	Nephrology Dept.	9798.32	1987		10	0	0				9.91
2021-01-10 09:37:19	Gastroenterology Dept.	8715.65	1589	840	6		3				5.21			0.17
2021-01-10 09:45:52	General Surgery Dept.	50413.4	5842	2556	14						12.29	0.26					3.48
2021-01-10 09:46:03	Neurology Dept.	32143.1	1295	2338.2	16	6	6		1	0.7675	15.22
2021-01-10 09:50:56	Urology Dept.	9639.48	453	712	8				0			7.81
2021-01-10 09:56:00	Gastroenterology Dept.	9232.34	1506	2223	6	0	0					5.22		2
2021-01-10 09:58:05	Urology Dept.	38019.9	2822	4314	16						10.92		2.9				1.17
2021-01-10 09:59:55	Pediatrics Dept.	5136.38	779	100	2						1.96
2021-01-10 10:01:00	Cardiovascular Medicine Dept.	25401.5	1592	3140.7	9				0	3.3e-39	6.57
2021-01-10 10:04:56	Oncology Dept.	7398.66	1917	520	10							9.97
2021-01-10 10:12:14	Oncology Dept.	5063.11	1284	530	5	0	0	0				4.95
2021-01-10 10:14:56	Orthopedics Dept.	8823.79	824	548	5						3.6
2021-01-10 10:16:18	Respiratory Medicine Dept.	12802.8	3888	1060	10	0	0	0	0		9.88
2021-01-10 10:19:45	Orthopedics Dept.	9983.71	1209	335	8						1.2		5.83		2.72
2021-01-10 10:19:55	Rehabilitation Medicine Dept.	12590.9	119	744.4	22							20.66
2021-01-10 10:23:52	Neurology Dept.	3980.33	645	2152.2	7						6.92
2021-01-10 10:25:43	Gastroenterology Dept.	8119.02	672	978.5	6	0	0				6
2021-01-10 10:28:11	Cardiovascular Medicine Dept.	14243	2443	3325	15							14.95
2021-01-10 10:29:57	Respiratory Medicine Dept.	3084.42	1646	40	4	0	0	0	0			3.91
2021-01-10 10:32:45	Neurosurgery Dept.	25922	1626	2919.5	19	0	0	1	0		17.73
2021-01-10 10:34:57	Orthopedics Dept.	9585.25	1204	976	8						0.76	4.23	2.09		0.92
2021-01-10 10:35:14	TCM Dept.	13329.8	3716	3972.5	17	0	0				16.87
2021-01-10 10:39:00	General Surgery Dept.	22159.9	1911	1550	6						3.9	0.26		0.17		0.92
2021-01-10 10:39:26	Orthopedics Dept.	9403.67	1480	575	6	0	0	0	0		0.85	4.14			0.5
2021-01-10 10:52:43	Urology Dept.	10857.5	1502	1528.5	5						0.71	1	1.99		1.33
2021-01-10 10:55:48	Emergency Dept.	1635.01	451	50	3	0	2				2.94
2021-01-10 10:58:48	Emergency Dept.	1885.93	252	50	3	0	2				2.94
2021-01-10 11:01:28	Rehabilitation Medicine Dept.	11841.4	689	135	15							14.71
2021-01-10 11:07:13	Urology Dept.	11527.1	1545	1733.5	6						2.2		1.76			1.4
2021-01-10 11:08:52	General Surgery Dept.	11236	1940	944	6						5.46					0.33
2021-01-10 11:26:40	Urology Dept.	59675.5	1416	2580.5	20	0	0				3.96	3.74	9.42				2.82
2021-01-10 11:28:25	ENT Dept.	2044.73	643	695	2							1.86
2021-01-10 11:32:11	Endocrinology Dept.	6102.66	1434	3639.4	6	0	0					5.83
2021-01-10 11:32:48	Respiratory Medicine Dept.	16368.9	2213	763.5	15						14.84
2021-01-10 11:46:23	General Surgery Dept.	23168.5	2141	2411.5	6						3.69	0.26					1.08
2021-01-10 12:04:38	Neurology Dept.	18731.8	518	2395	11	0	4		1		10.87
2021-01-10 12:33:17	Emergency Dept.	3041.95	202	259	6	0	0				5.82
2021-01-10 12:39:29	Cardiovascular Medicine Dept.	12713.4	2864	606.5	9	4	4		1
2021-01-10 12:41:38	Emergency Dept.	2837.4	501	259	6		2				5.82
2021-01-10 13:18:24	Respiratory Medicine Dept.	3564.02	1113		2						1.89
2021-01-10 13:54:40	General Surgery Dept.	30890.6	1880	2834	7				0		4.7	0.28					2.08
2021-01-10 14:00:00	Orthopedics Dept.	53235	2001	2710	10	0	0	0	0		2.84	6.79					2.25
2021-01-10 14:00:00	Cardiothoracic Surgery Dept.	4165.39	1136	668	3	0	0					2.72			1.08
2021-01-10 14:13:14	ENT Dept.	5790.97	897	971	11						8.76	1.81
2021-01-10 14:19:57	Orthopedics Dept.	5712.78	1143	535.4	5						4.72
2021-01-10 14:31:20	Urology Dept.	12775.6	1393	265	6	0	0				0.88	1	2.73		0.6
2021-01-10 14:36:06	Cardiovascular Medicine Dept.	10621.9	4326	293	6	0	5				2.95
2021-01-10 14:37:51	Oncology Dept.	8154.81	1933	1435.6	8							7.68
2021-01-10 14:39:46	Hematology Dept.	2957.51	877	348.5	4	0	0		0			3.66
2021-01-10 14:41:51	Obstetrics and Gynecology Dept.	20326.1	1848	2054	12				0		1.69	9.97				1.18
2021-01-10 14:45:46	Geriatrics Dept. III	12746.5	595	160	24						23.7
2021-01-10 14:46:26	Endocrinology Dept.	4164.7	1036	1695.4	5	0	0					4.68
2021-01-10 14:47:55	Geriatrics Dept. III	18564.3	1144	160	24						23.7
2021-01-10 14:50:00	General Surgery Dept.	2665.68	843	1137.2	4						2.72	0.39
2021-01-10 14:50:00	General Surgery Dept.	11489.7	1387	554	8						6.29	0.33				0.5
2021-01-10 14:50:32	Urology Dept.	4980.51	1216	715.5	5								3.77
2021-01-10 14:53:29	Hematology Dept.	4027.9	1946	35	12	0	0	0	0			11.75
2021-01-10 14:55:54	Urology Dept.	58485.3	1325	2640.5	18	0	0				4.14	1.74	9.72				2.03
2021-01-10 14:57:55	Neurology Dept.	5974.06	1646	3632	5						4.71
2021-01-10 14:58:19	General Surgery Dept.	4614.58	1397	1117.2	5	0	0	0	0		4.7
2021-01-10 14:58:57	Cardiothoracic Surgery Dept.	41610.5	1241	5095.5	12						8.78		2.68
2021-01-10 15:01:23	Cardiovascular Medicine Dept.	4675.96	1177	3036.9	3	0	0				2.95
2021-01-10 15:02:51	Hematology Dept.	4594.11	1996	535.4	12	0	0	0	0			11.75
2021-01-10 15:05:03	Oncology Dept.	14395.1	4307	1525.5	13	0	0	0	0			12.76
2021-01-10 15:07:34	Rehabilitation Medicine Dept.	41646.4	3761	3326.5	30						29.66
2021-01-10 15:10:05	General Surgery Dept.	26575	1628	1841	6			1			3.52	0.26				1.42
2021-01-10 15:14:05	Oncology Dept.	11634.6	1618	41	9							8.73
2021-01-10 15:16:52	Gastroenterology Dept.	5558.54	1222	863	7	0	0				1.27	4.71		0.33
2021-01-10 15:21:56	Pediatrics Dept.	3002.4	647		6						5.75
2021-01-10 15:22:18	Pediatrics Dept.	4872.1	1706		6	0	0	0	0		5.77
2021-01-10 15:22:41	Emergency Dept.	2918.17	195	259	6	0	2				5.72
2021-01-10 15:23:54	Gastroenterology Dept.	5167.1	1372	1923	4	0	0		0		0.66	2.21		1
2021-01-10 15:26:32	Geriatrics Dept. II	29715.6	3934	410	43						42.68
2021-01-10 15:29:56	General Surgery Dept.	11951.9	1765	521	9						7.34	0.28				0.67
2021-01-10 15:30:10	Neurology Dept.	6667.53	1028	1885.8	9	0	0		0		8.68
2021-01-10 15:31:44	Ophthalmology Dept.	5280.12	865	178	4						0.72	2.87				1
2021-01-10 15:33:09	General Surgery Dept.	5555.02	1483	166	4						2.73	0.26
2021-01-10 15:35:37	Neurology Dept.	5877.24	836	2349.2	6	0	0		0		5.68
2021-01-10 15:37:32	Neurology Dept.	6363.63	1460	2843.2	11	0	0				10.64
2021-01-10 15:39:26	Orthopedics Dept.	9201.52	824	1075	4						3.39
2021-01-10 15:46:00	Orthopedics Dept.	15999.9	1206	1185.8	8	0	0	0	0		0.94	4.25	1.86				0.65
2021-01-10 15:47:53	General Surgery Dept.	3301.07	477	439.5	4							5.6
2021-01-10 15:55:11	Endocrinology Dept.	5363.22	1700	2407.9	4	0	0	0				3.64
2021-01-10 16:01:37	Hemodialysis Dept.	12411.6	2181	646.5	12	0	0		0		11.7
2021-01-10 16:07:15	Urology Dept.	8073.29	1290	365	6	0	0		0		0.86	0.99	2.7			0.25
2021-01-10 16:11:54	Respiratory Medicine Dept.	33387.2	4201	1805	17	0	16				16.48
2021-01-10 16:25:27	Emergency Dept.	2574.98	245	259	6	0	2				5.65
2021-01-10 16:37:56	Endocrinology Dept.	3709.87	2026	908	5							4.66
2021-01-10 16:50:39	Urology Dept.	11449.2	1275	205	5	0	0		0		0.95	0.99	1.65		0.5
2021-01-10 16:52:03	Pediatrics Dept.	3896.27	1865		5	0	5				4.62
2021-01-10 16:52:56	Hematology Dept.	42156.6	3939	40	11	4	7				10.64
2021-01-10 16:58:04	Pediatrics Dept.	3803.56	1565	100	5	0	0				4.68
2021-01-10 16:59:16	Neurology Dept.	24787.4	4040	520	19		9				18.38
2021-01-10 17:18:31	Neurology Dept.	10077.3	895	2242.8	16						15.57
2021-01-10 17:24:04	Urology Dept.	16819.9	1285	1045	6						0.8	1	2.61			0.58
2021-01-10 18:13:32	Pediatrics Dept.	5048.42	1995	507	6	0	2				5.63
2021-01-10 18:30:23	Gastroenterology Dept.	8045.25	1811	2888.5	7	0	0				1.07	4.7		0.17
2021-01-10 18:36:34	Infection Dept.	8639.03	5008	438	4						3.56	0.04
2021-01-10 19:40:55	Orthopedics Dept.	50679.6	3951	3537.5	15	0	0				14.54
2021-01-10 20:16:21	Cardiovascular Medicine Dept.	51233.4	2225	3988.5	15						9.66	3.76
2021-01-10 20:21:05	Orthopedics Dept.	3244.79	1482	635	13							11.88
2021-01-10 20:27:27	Urology Dept.	24566.4	1582	4196	10	0	0				3.87	0.98	2.53				0.8
2021-01-10 20:30:39	Respiratory Medicine Dept.	11239.9	1850	249	6		6		1		5.68
2021-01-10 20:30:59	Hematology Dept.	8088.87	1180	348.5	14	0	0					13.52
2021-01-10 20:35:41	Orthopedics Dept.	60959.1	5086	3920.5	25	0	0	0	0		0.87	23.02					2.25
2021-01-10 20:39:36	Cardiovascular Medicine Dept.	1819.46	669	510	3						2.46
2021-01-10 20:47:58	Respiratory Medicine Dept.	35998.2	3144	80	11	0	10				10.43
2021-01-10 20:51:21	General Surgery Dept.	6869.75	1648	2137.2	8						6.47	0.33
2021-01-10 20:53:54	Neurosurgery Dept.	47801.8	2916	96	1			1	1								3.75
2021-01-10 20:57:58	Pediatrics Dept.	4398.69	1908	710.5	6	0	0				5.55
2021-01-10 21:04:50	Infection Dept.	11275.2	6702	40	6	0	0	0			2.46	2.99
2021-01-10 21:17:15	Infection Dept.	9638.71	6636	353.5	3				0		2.44
2021-01-10 21:22:10	Neurosurgery Dept.	31880.5	2364	2235	8						7.52
2021-01-10 22:27:10	Infection Dept.	5182.31	1985	184	4	0	0	0	0		3.45
2021-01-10 23:06:05	Respiratory Medicine Dept.	9225.07	1639	1507	10						9.41
2021-01-11 00:03:23	General Surgery Dept.	19755.4	2162	1883.5	4	0	0				3.39	0.29				1.8
2021-01-11 00:42:25	Neurosurgery Dept.	137930	1568	1958	12			1			9.96						2
2021-01-11 02:28:31	Respiratory Medicine Dept.	10155.5	1245	40	9		6				9.27
2021-01-11 02:46:24	Hematology Dept.	62803	10031	788.5	26	1	11				26.77
2021-01-11 06:18:34	Orthopedics Dept.	45641.6	1899	1350	22						21.62
2021-01-11 06:39:45	Obstetrics and Gynecology Dept.	14885.2	1386	190	6	0	0				1.98	4.04				0.7
2021-01-11 07:34:46	Obstetrics and Gynecology Dept.	9641.42	1362	805	7				0		1.31	4.68			8.67
2021-01-11 07:41:00	Ophthalmology Dept.	6476.01	833	396	4						0.93	3.08				1.27
2021-01-11 07:42:59	Ophthalmology Dept.	5733.23	1006	1412	2							2.1		1
2021-01-11 07:53:42	Nephrology Dept.	9604.95	4241	653	8						7.96
2021-01-11 07:55:56	Ophthalmology Dept.	8793.14	3254	1349.5	19							18.69
2021-01-11 08:00:00	Endocrinology Dept.	6370.62	1700	2400.9	7	0	0	0			7.03
2021-01-11 08:06:07	Gastroenterology Dept.	4595.56	1208	1263	4	0	0					3.29		0.17
2021-01-11 08:08:21	Ophthalmology Dept.	8664.29	662	523	2							1.98				0.5
2021-01-11 08:13:13	General Surgery Dept.	4172.7	1963	872	4	0	0				2.97	0.29
2021-01-11 08:17:52	Ophthalmology Dept.	10930	1064	1349	5	0	0					5.07				0.33
2021-01-11 08:18:55	Obstetrics and Gynecology Dept.	7041.82	655	625	4						0.78	3.27
2021-01-11 08:20:25	Urology Dept.	15695.8	1223	1568.5	5				0		1.93		0.97			0.25
2021-01-11 08:21:01	Ophthalmology Dept.	17092.2	649	975	4							3.96				0.85
2021-01-11 08:24:11	Ophthalmology Dept.	5386.33	1067	809	7							7.25
2021-01-11 08:26:53	Ophthalmology Dept.	6245.5	30	194	1							0.96
2021-01-11 08:30:18	Nephrology Dept.	175.65			1	0	0				0.91
2021-01-11 08:31:24	Oncology Dept.	18620	1818	294	4							3.96
2021-01-11 08:31:33	Endocrinology Dept.	4432.78	658	1244	8						7.96
2021-01-11 08:40:33	Hematology Dept.	4424.32	2345	35	12	0	0	0	0			11.95
2021-01-11 08:41:07	Orthopedics Dept.	7220.52	1183	638	4						0.93	2.7
2021-01-11 08:42:47	Ophthalmology Dept.	16195.9	591	1016	4							3.97				0.98
2021-01-11 08:45:47	ENT Dept.	16747.7	2848	1241.5	7	0	0	0	0		1.77	2.05	2.06			1.28
2021-01-11 08:46:37	General Practice Dept.	4424.74	1983	1858.2	4	0	0	0	0		3.93
2021-01-11 08:49:20	ENT Dept.	16080.8	1934	1681.9	8	0	0				1.93	1.95	3.07				1.08
2021-01-11 08:50:26	Cardiothoracic Surgery Dept.	57881	7049	5302.65	19	0	2		1		1.26	15.42					1.82
2021-01-11 08:53:26	Oncology Dept.	7758.9	1820	909	5							5.04
2021-01-11 08:53:56	Oncology Dept.	4049.62	1342	677	0	0	0	0	0			0.08
2021-01-11 08:54:16	Rehabilitation Medicine Dept.	7469.7	424	453	12							10.94
2021-01-11 08:57:20	Ophthalmology Dept.	9076.5	596	553	2							1.97				0.42
2021-01-11 09:00:00	Ophthalmology Dept.	9255.44	833	170	4						1.6	2.49				1
2021-01-11 09:00:34	Oncology Dept.	8195.01	1584	1285.8	12	0	0					11.97
2021-01-11 09:01:28	Cardiothoracic Surgery Dept.	36838.4	2232	4477.3	22	0	0		1		8.48	12.79
2021-01-11 09:01:30	Ophthalmology Dept.	4174.64	30	92	1							0.93
2021-01-11 09:03:01	Nephrology Dept.	6553.24	1238	280	9	0	0				8.9
2021-01-11 09:06:06	Ophthalmology Dept.	5896.02	804	380	7						0.81	6.29				0.67
2021-01-11 09:06:20	Pediatrics Dept.	21821.8	4052	2414.4	11	9	2		1	11.0013
2021-01-11 09:06:32	Cardiovascular Medicine Dept.	8723.25	1051	1478	5						4.97
2021-01-11 09:08:00	Urology Dept.	4414.72	1334	712	3								1.96
2021-01-11 09:09:54	Urology Dept.	7364.82	1692	2480.4	11	0	0						10.96	1.02
2021-01-11 09:12:20	Ophthalmology Dept.	5730.37	782	702	7	0	0					6.97
2021-01-11 09:15:50	Urology Dept.	51077.6	1383	1115	10				0		4.61		2.95				2.75
2021-01-11 09:15:59	Neurosurgery Dept.	17700.1	1128	815.4	2	0	0	0			1.95
2021-01-11 09:17:00	Infection Dept.	9990.92	6056	353.5	5				0		4.95			0.67
2021-01-11 09:18:40	Ophthalmology Dept.	11460.5	969	1247	4						0.95	3.25				0.95
2021-01-11 09:19:10	Gastroenterology Dept.	3761.6	1164	1185.5	4	0	0		0		3.18			0.17
2021-01-11 09:21:20	Ophthalmology Dept.	16862.1	821	1738	8						0.93	7.02					1.27
2021-01-11 09:22:13	Urology Dept.	21332.1	1650	715.5	9							8.85
2021-01-11 09:23:25	Gastroenterology Dept.	7507.81	1666	1566	6						2.31	2.88		0.5
2021-01-11 09:24:53	Neurosurgery Dept.	74550.7	3056	2466.9	17	0	0				16.07					3.58
2021-01-11 09:27:44	Ophthalmology Dept.	7114	2899	1008	4							3.92
2021-01-11 09:27:52	Orthopedics Dept.	6429.79	1204	925	8						0.96	6.16			0.77
2021-01-11 09:30:28	ENT Dept.	11207.6	2765	1885.5	4						0.94	0.97	2.09			0.42
2021-01-11 09:32:19	Ophthalmology Dept.	13945.3	918	1303	4				0		0.86	3.11
2021-01-11 09:34:44	ENT Dept.	12139.5	2119	1474.5	10						1.91	6.99				0.67
2021-01-11 09:35:40	Respiratory Medicine Dept.	16226.1	2894	667	16						16.01
2021-01-11 09:37:53	General Surgery Dept.	14851.6	1442	1991.6	11						9.94	0.34
2021-01-11 09:38:26	General Surgery Dept.	24526.4	2721	2141.5	7						4.98	0.29				1.67
2021-01-11 09:38:43	Oncology Dept.	1419.65	260		0	0	0	0	0
2021-01-11 09:42:57	Respiratory Medicine Dept.	34768.1	8034	13694.7	14	0	0	0	0			13.91
2021-01-11 09:43:21	Gastroenterology Dept.	7845.94	970	1175	4	0	0		0			4
2021-01-11 09:47:13	Neurosurgery Dept.	9844.53	500	585.8	5						4.97
2021-01-11 09:50:30	General Surgery Dept.	3034.37	490	348.5	4							3.7
2021-01-11 09:51:53	Orthopedics Dept.	8651.54	1268	598.5	7						0.98	5.14			0.72
2021-01-11 09:52:14	Urology Dept.	12466.6	1383	365	6	0	0				0.83	1	2.94		0.68
2021-01-11 09:53:06	Cardiothoracic Surgery Dept.	48429	3527	2248.4	10	0	1		1		2.27	6.14					1.68
2021-01-11 09:56:44	Urology Dept.	15845.7	1309	1840.5	4	0	0				0.98	0.99	1			0.33
2021-01-11 09:59:10	Oncology Dept.	10897	1939	520	8			0	0			7.99
2021-01-11 09:59:13	Ophthalmology Dept.	5549.31	33	140	1							0.91
2021-01-11 10:00:39	Oncology Dept.	11349	4115	3130	14							14
2021-01-11 10:00:39	Neurology Dept.	7094.55	750	4175.6	5	0	0		0		4.72
2021-01-11 10:04:46	General Surgery Dept.	22912.3	1974	1450	7						4.66	0.29		0.38			0.67
2021-01-11 10:05:53	Oncology Dept.	1837.44	906	41	4							3.96
2021-01-11 10:09:02	Urology Dept.	9986.21	1431	651.5	6	0	0		0		0.8	1	3.96			0.47
2021-01-11 10:11:16	Obstetrics and Gynecology Dept.	2648.14	1494	337	8				0			6.92
2021-01-11 10:12:53	General Surgery Dept.	25266.1	2232	1803	6				0		3.94	0.28					1.45
2021-01-11 10:15:09	Cardiothoracic Surgery Dept.	53108.7	1161	2678	23						12.11	10.31
2021-01-11 10:20:35	Endocrinology Dept.	5945.15	1326	2470.6	8	0	0	0	0			7.88
2021-01-11 10:21:19	Rehabilitation Medicine Dept.	7255.1	39	735.4	18							16.93
2021-01-11 10:24:10	Cardiothoracic Surgery Dept.	10507.9	1423	1689.4	10			0	0			12.67				1.6
2021-01-11 10:24:40	Ophthalmology Dept.	11647.7	3341	3049.2	15							14.88
2021-01-11 10:28:32	Gastroenterology Dept.	9161.92	895	1208.5	11	0	0					10.18		0.17
2021-01-11 10:30:40	Orthopedics Dept.	40578.8	1209	3429.9	17	0	0	0			0.84	15.34					1.93
2021-01-11 10:33:04	Orthopedics Dept.	30284.2	1124	1690	8						0.86	6.21					0.92
2021-01-11 10:35:44	Rehabilitation Medicine Dept.	6523.72	938	2079	6	0	0				0.22	5.7
2021-01-11 10:37:45	Geriatrics Dept. II	103062	4393	574	40						39.7
2021-01-11 10:38:45	ENT Dept.	3509.67	1934	1333.5	1	0	0						0.78
2021-01-11 10:38:51	Geriatrics Dept. II	102851	19981	3244	50		16				49.86
2021-01-11 10:39:34	Respiratory Medicine Dept.	22896.8	1715	1667.4	24				0		23.9
2021-01-11 10:39:44	Geriatrics Dept. I	42485.8	4187	1075	47	0	0	0	0		46.91
2021-01-11 10:50:40	Cardiovascular Medicine Dept.	5526.33	1511	3476.7	6	0	0					5.9
2021-01-11 10:51:59	ENT Dept.	5614.09	1509	759.5	4						0.71		2.04
2021-01-11 10:57:30	Rehabilitation Medicine Dept.	15665.8	119	500.4	28				0			26.69
2021-01-11 10:59:20	ENT Dept.	21794.8	1946	1570.5	15						10.86	3.81
2021-01-11 11:04:53	Neurosurgery Dept.	64780.7	5472	3060.5	20	0	3	3	0		17.95
2021-01-11 11:06:40	Ophthalmology Dept.	2240.49	1035	510	2						0.7	1.29
2021-01-11 11:06:44	Rehabilitation Medicine Dept.	10142.6	39	788.4	15							13.88
2021-01-11 11:07:38	Oncology Dept.	8552.13	3054	3708.4	3							3.12
2021-01-11 11:11:16	General Surgery Dept.	18448.6	1402	2551	12			1			3	6.84
2021-01-11 11:12:46	Ophthalmology Dept.	12506.5	3408	1180.5	7							6.83
2021-01-11 11:14:18	Orthopedics Dept.	58727.3	1981	3116	16						9.7	6.31					2.78
2021-01-11 11:14:58	Hemodialysis Dept.	5271.9	1291	40	8	0	0				7.87
2021-01-11 11:20:00	General Surgery Dept.	19974	1644	1356	6						4.02	0.37					1.33
2021-01-11 11:20:19	Endocrinology Dept.	5127.56	1221	1940	7						6.83
2021-01-11 11:23:49	Neurosurgery Dept.	110696	5354	6491.5	18	3					17.72
2021-01-11 11:24:22	Urology Dept.	36221.8	1756	4064.5	10						5.26	3.74				2.05
2021-01-11 11:24:40	General Surgery Dept.	12271.9	2005	984	6						3.44	0.35				0.48
2021-01-11 11:26:06	ENT Dept.	4644.46	1704	15	5						2.88	0.97
2021-01-11 11:27:52	Respiratory Medicine Dept.	11040	1481	3010	6	0	0				6.28
2021-01-11 11:29:39	General Surgery Dept.	16614.7	2184	667.5	6						4.57	0.28				1.95
2021-01-11 11:34:04	Rehabilitation Medicine Dept.	10860.7	783	344	15							14.74
2021-01-11 11:42:28	Rehabilitation Medicine Dept.	22817.4	39	35	45				0			44.42
2021-01-11 11:44:33	Ophthalmology Dept.	10972.4	1122	1101.5	3						0.79	2.14				0.65
2021-01-11 11:44:47	Infection Dept.	14904.4	3584	40	9	0	6	0	0		8.85
2021-01-11 11:45:49	Obstetrics and Gynecology Dept.	15127.3	1462	950	8						1.66	5.2			1.03
2021-01-11 11:48:00	Rehabilitation Medicine Dept.	2099.48	820	808.4	2							1.74
2021-01-11 11:53:46	Neurology Dept.	5649.11	853	3750.2	4	0	0				3.79
2021-01-11 11:58:37	Cardiothoracic Surgery Dept.	5157.67	394	175	7							6.83
2021-01-11 12:31:37	Ophthalmology Dept.	4117.52	1319	1195.5	3						1.77	1.34
2021-01-11 13:13:53	Endocrinology Dept.	5059.98	1478	1658	9						8.76
2021-01-11 13:49:28	Neurosurgery Dept.	14831.6	1524	2224	21	0	0	0	0		21
2021-01-11 14:00:26	Respiratory Medicine Dept.	24619.9	2382	2070	13		13				12.74
2021-01-11 14:03:18	Neurology Dept.	5308.24	811	2948.2	7		4				6.71
2021-01-11 14:13:37	Orthopedics Dept.	49155.8	3266	1942	17	0	0	0	0		8.5	2.19	5.23			2.42
2021-01-11 14:14:49	Hematology Dept.	4576.94	2291	35	12	0	0	0	0			11.73
2021-01-11 14:29:07	Neurology Dept.	6762.87	686	3472.8	4	0	0				3.67
2021-01-11 14:31:52	Endocrinology Dept.	8817.12	1808	2040.5	16	0	0					21.74
2021-01-11 14:32:08	Urology Dept.	4149.86	1542	2022.5	4								3.01
2021-01-11 14:32:34	Oncology Dept.	5628.34	1505	555	9	0	0		0			8.74
2021-01-11 14:34:36	Nephrology Dept.	10403.2	4049	1171	8	0	0	0	0		7.72
2021-01-11 14:36:29	Cardiovascular Medicine Dept.	5888.57	1616	2979	6	0	0					5.78
2021-01-11 14:39:58	Pediatrics Dept.	7193.34	1575	313.5	9	0	0	0	0		8.73
2021-01-11 14:42:01	Neurosurgery Dept.	140055	4486	797	11			1			9.64						2.08
2021-01-11 14:43:57	Urology Dept.	6889.05	2019	2170	6								5.74
2021-01-11 14:51:18	General Surgery Dept.	30564.3	2117	2551.2	22						18.91	0.57				2.22
2021-01-11 14:51:18	General Surgery Dept.	5388.8	2264	1823.2	4	0	0	0	0		3.01
2021-01-11 14:52:24	Oncology Dept.	5893.5	2079	1380.9	6							5.71
2021-01-11 14:54:01	Endocrinology Dept.	6531.76	1124	2477	10	0	0	0	0			9.76
2021-01-11 14:54:35	Hemodialysis Dept.	6389.4	1200	593	8	0	7				7.7
2021-01-11 15:00:01	Neurology Dept.	3726.13	262	2057.4	8						7.7
2021-01-11 15:00:32	Neurology Dept.	17786.4	1979	2822.2	13	0	0	0	0		12.71
2021-01-11 15:02:57	Rehabilitation Medicine Dept.	32086.7	1088	9247	27				0			26.7
2021-01-11 15:03:57	Cardiovascular Medicine Dept.	10171.9	2038	1887.5	8	0	0					7.74		0.28
2021-01-11 15:05:34	Endocrinology Dept.	4378.68	2146	1011.5	3	0	0	0	0			2.81
2021-01-11 15:05:58	Endocrinology Dept.	11489.8	1768	4994	10	0	0	0	0			9.74		0.75
2021-01-11 15:07:26	General Surgery Dept.	13428.9	1995	1284.5	8						6.54	0.29				0.8
2021-01-11 15:08:02	Endocrinology Dept.	3049.72	769	1353	4						3.69
2021-01-11 15:09:23	Endocrinology Dept.	5762.42	1182	1833	8	0	0					7.73
2021-01-11 15:12:31	Respiratory Medicine Dept.	20547	2750	1377	9	0	0
2021-01-11 15:12:55	ENT Dept.	17447	884	794	10						6.94	3.08
2021-01-11 15:13:19	ENT Dept.	8559.75	1984	981.5	5						1.94	1.74				0.42
2021-01-11 15:18:10	Orthopedics Dept.	67984.2	1485	1677	8	0	0	0	0		0.72	6.31					1.83
2021-01-11 15:20:24	Cardiovascular Medicine Dept.	23290.6	3436	1080.5	13	4	9				8.24
2021-01-11 15:20:41	Endocrinology Dept.	7875.58	1851	1115	8	0	0	0	0		7.57
2021-01-11 15:21:20	Endocrinology Dept.	7638.97	1305	4675.2	5						4.67
2021-01-11 15:26:40	Hematology Dept.	6317.64	2537	1333.6	5	0	0					4.72
2021-01-11 15:28:10	Endocrinology Dept.	7805.99	1936	2012.5	14						13.67
2021-01-11 15:29:48	Cardiovascular Medicine Dept.	11729.6	2303	1973.5	5	0	0					4.7
2021-01-11 15:31:14	Cardiothoracic Surgery Dept.	11000.5	1490	2466.5	10						3.88	5.2				1.5
2021-01-11 15:36:52	ENT Dept.	12302.7	1511	897	8						1.91	3.02	2.72			0.52
2021-01-11 15:38:06	General Surgery Dept.	18611.3	2111	2010	9	0	0				7.71	0.25
2021-01-11 15:40:02	Neurology Dept.	7367.03	967	466	11	0	0	0	0		10.65
2021-01-11 15:40:21	Ophthalmology Dept.	16319.5	649	1051	4							3.69				0.75
2021-01-11 15:44:54	Neurosurgery Dept.	7917.65	2304	2937.2	8	0	0	0	0		7.68
2021-01-11 15:45:44	Neurosurgery Dept.	4541.15	1731	983	6	0	0				5.67
2021-01-11 15:47:04	Orthopedics Dept.	6144.33	2301	2236.6	12						0.77	10.07	0.23
2021-01-11 15:49:44	General Surgery Dept.	29266	2161	2588	6			1			3.69	0.39					2
2021-01-11 15:50:46	Rehabilitation Medicine Dept.	8245.22	358	335	11							10.69
2021-01-11 15:50:59	Respiratory Medicine Dept.	17270.4	2121	40	16	0	7	0	0		15.65
2021-01-11 15:58:11	ENT Dept.	14358.6	1885	2463.5	7						1.91	2.01	1.68
2021-01-11 16:00:46	Obstetrics and Gynecology Dept.	10985.5	1267	2435.5	8				0		1.82	5.03				0.57
2021-01-11 16:07:13	Oncology Dept.	3497.55	2049	998.5	3							2.63
2021-01-11 16:16:24	TCM Dept.	30328.3	5141	2695.3	22	0	0					21.64
2021-01-11 16:21:36	Pediatrics Dept.	2666.31	514		7						6.7
2021-01-11 16:23:34	Endocrinology Dept.	7517.16	1968	3004.5	9	0	0	0	0			8.68
2021-01-11 16:25:39	Neurosurgery Dept.	190974	11275	14470	75	0	0	5			70.34						1.2
2021-01-11 16:25:50	Endocrinology Dept.	5711.74	2282	1361	7							6.67
2021-01-11 16:31:49	Neurology Dept.	6714.56	1665	1130	15						14.68
2021-01-11 16:33:22	Orthopedics Dept.	4917.35	1204	1434	6	0	0	0				5.02
2021-01-11 16:38:33	Cardiovascular Medicine Dept.	2641.84	1079	1179	3				0		2.62
2021-01-11 16:40:43	Pediatrics Dept.	6749.58	2561	100	6	0	0	0	0		5.65
2021-01-11 16:44:24	ENT Dept.	20685.3	2663	1485	9						1.91	4.11	1.69				0.63
2021-01-11 16:44:56	Hemodialysis Dept.	27110.5	1618	1386	24						22.44
2021-01-11 16:47:16	Cardiovascular Medicine Dept.	46253.4	8431	3677.5	21	13	8	0	1		7.94
2021-01-11 16:53:43	Obstetrics and Gynecology Dept.	9272.69	1115	935	6	0	0	0	0		0.71	3.92			11.83
2021-01-11 16:54:57	TCM Dept.	92377.9	7194	14604.9	39						23.84	14.68					0.83
2021-01-11 17:03:14	Hemodialysis Dept.	3384.33	948	1010.4	9				0		8.69
2021-01-11 17:10:08	General Surgery Dept.	23149.3	2329	1185.5	4						3.53						1.98
2021-01-11 17:12:33	Pediatrics Dept.	3410.49	640		7						6.67
2021-01-11 17:16:45	Emergency Dept.	5323.55	1322	710	11	0	0				10.66
2021-01-11 17:18:33	Pediatrics Dept.	4485.61	880		10						9.65
2021-01-11 17:35:46	Orthopedics Dept.	40690.8	2884	2757.5	17						0.86	15.71					2
2021-01-11 17:48:08	Orthopedics Dept.	27630	1936	1065.5	24						7.55	15.15				0.45
2021-01-11 17:56:31	Urology Dept.	11005.3	1408	1510	11							10.61
2021-01-11 18:19:31	Cardiovascular Medicine Dept.	36023.2	7328	3027.4	16	6	4				3.04	5.98
2021-01-11 18:26:27	Cardiovascular Medicine Dept.	5648.72	1015	2638.2	10				0		9.57
2021-01-11 18:48:11	Endocrinology Dept.	8008.61	3235	2022.5	8	0	0					7.61
2021-01-11 19:36:24	Gastroenterology Dept.	5506.76	884	754	4				0		4
2021-01-11 20:13:41	Neurosurgery Dept.	6302.17	1187	1898.6	4	3	0				3.51
2021-01-11 20:20:06	Infection Dept.	9370.6	2501	184	10	0	0				9.54
2021-01-11 20:35:10	Orthopedics Dept.	3066.04	876	998	7						6.46
2021-01-11 20:37:24	Pediatrics Dept.	5737.09	1746	250	8						7.49
2021-01-11 20:43:40	Neurosurgery Dept.	15364.9	3507	3847.7	15	0	0	0	0		14.48
2021-01-11 21:00:28	Infection Dept.	11562.2	3151	1718	9				0		8.24
2021-01-11 21:04:54	Infection Dept.	15470.4	2235	393	14						13.45
2021-01-11 21:54:59	Orthopedics Dept.	32528.2	824	785.4	14						13.47
2021-01-11 21:55:33	Infection Dept.	8715.29	2492	184	8	0	0				7.39
2021-01-11 22:16:07	Gastroenterology Dept.	21718	2423	1791.5	9	0	0		0		5.89	1.02				1.37
2021-01-11 22:22:42	Cardiothoracic Surgery Dept.	11373.9	2092	40	10				1		8.38	0.43
2021-01-11 22:37:25	Orthopedics Dept.	22582.9	1655	2015.5	30						0.83	27.99					2.67
2021-01-11 22:41:07	General Surgery Dept.	18054.2	1949	779	4						2.41	0.29					1.23
2021-01-11 23:55:15	General Surgery Dept.	34200.7	5384	681	11						7.95	0.34					1.77
2021-01-12 00:01:00	Pediatrics Dept.	4143.05	1872	500.4	2	0	2				2.43
2021-01-12 01:00:27	Cardiovascular Medicine Dept.	4886.93	1072	3060.2	4				0		4.34
2021-01-12 02:43:02	General Surgery Dept.	43012.1	5786	5118.2	30						27.88	0.32		1.72		1.67
2021-01-12 03:26:00	Obstetrics and Gynecology Dept.	6262.32	1262	285	3	0	0	0	0		1.03	1.17
2021-01-12 04:08:34	Orthopedics Dept.	43046.9	3929	929	21	0	0	0	0		1.17	19.23					2.53
2021-01-12 07:12:38	Obstetrics and Gynecology Dept.	15198.9	1537	755	6	0	0				1.69	3.37			0.9
2021-01-12 07:39:18	Ophthalmology Dept.	5626.59	289	60	1							0.98
2021-01-12 07:52:50	Neurology Dept.	6402.74	1079	2598.6	7				0		6.93
2021-01-12 08:03:49	Gastroenterology Dept.	7203.7	2119	1738	7						3.25	2.98		0.33
2021-01-12 08:08:23	Neurosurgery Dept.	3628.78	1055	659	1	0	0	0	0		0.97					1
2021-01-12 08:11:47	Ophthalmology Dept.	19657.7	985	1977.5	6						0.72	5.29					1.62
2021-01-12 08:13:42	Cardiothoracic Surgery Dept.	5851.04	3109	500.4	7	0	0					6.87
2021-01-12 08:24:48	Urology Dept.	24801.2	953	2858.5	11	0	0				1.89	9.09
2021-01-12 08:37:37	Ophthalmology Dept.	10070.5	1139	3602.6	15							14.96
2021-01-12 08:42:54	Oncology Dept.	3124.17	1589	267	6	0	0					5.88
2021-01-12 08:43:01	Obstetrics and Gynecology Dept.	11181.3	897	844	8	0	0				5	2.96
2021-01-12 08:43:06	ENT Dept.	6387.5	1255	328.5	12								10.68
2021-01-12 08:46:39	Gastroenterology Dept.	6961.9	1262	1400.5	6							5.26		0
2021-01-12 08:49:44	Urology Dept.	32156.5	2182	2467	9	0	0		0		0.88	0.99	5.02				2.08
2021-01-12 08:50:50	Gastroenterology Dept.	118190	8276	9391.8	45						43.46
2021-01-12 08:51:44	Cardiovascular Medicine Dept.	5066.74	1214	2988.8	5						4.94
2021-01-12 08:52:33	Endocrinology Dept.	11584.4	4573	1480	15				0			14.9
2021-01-12 08:53:05	Orthopedics Dept.	27631.6	2213	2329	10	0	0	0	0		0.93	8.29					2.83
2021-01-12 08:53:52	Ophthalmology Dept.	5888.76	833	560	4				0		0.86	3.07
2021-01-12 08:57:09	Ophthalmology Dept.	9274.17	422	166	7							6.85
2021-01-12 08:58:23	General Surgery Dept.	11877	790	686	9						0.85	6.97
2021-01-12 08:59:00	Oncology Dept.	3252.15	970	453	3	0	0	0	0			3.02
2021-01-12 09:01:06	Endocrinology Dept.	4245.5	1257	1340	7	0	0					6.94
2021-01-12 09:03:03	Ophthalmology Dept.	6058.79	35	330	1							0.96
2021-01-12 09:09:11	Endocrinology Dept.	4004.84	1420	675	5	0	0	0			4.93
2021-01-12 09:09:35	Ophthalmology Dept.	6790.3	35	330	1	0	0					0.96
2021-01-12 09:13:12	Obstetrics and Gynecology Dept.	4108.49	200	529	2	0	0					1.94
2021-01-12 09:13:50	Oncology Dept.	20855.7	4080	2291.8	24	1	0				23.96
2021-01-12 09:15:17	Orthopedics Dept.	58067.7	2867	1446.5	21	0	0	0			0.73	6.84	12.4				2.25
2021-01-12 09:16:59	Infection Dept.	10474.1	6772	353.5	6						2.96	2.94
2021-01-12 09:17:55	Gastroenterology Dept.	13449.5	1272	2103	11	0	0					10.22		1
2021-01-12 09:19:21	ENT Dept.	15241.1	1143	1741.4	10						6.92	3.04
2021-01-12 09:19:35	Orthopedics Dept.	19008.8	2535	2285.9	11						0.85	7.38	1.95				2.42
2021-01-12 09:20:43	Orthopedics Dept.	89512.4	1523	4401.4	41	0	0	0	0		1.36	22.27	16.39				2
2021-01-12 09:22:44	VIP Ward	12772.2	428	7300.5	3							3.25		0.75
2021-01-12 09:23:19	Neurology Dept.	4804.09	906	3117.6	5	0	0	0	0		4.91
2021-01-12 09:26:26	Nephrology Dept.	7012.3	3343	623	4						3.73
2021-01-12 09:28:02	Neurosurgery Dept.	4025.16	1946	1316.9	3	0	0	0	0		2.9
2021-01-12 09:28:31	Ophthalmology Dept.	7115.63	833	168	3				0		1.04	1.99				1.17
2021-01-12 09:29:36	General Surgery Dept.	19249	3333	761	7	0	0		0		5.67	0.27				1.75
2021-01-12 09:30:00	Pediatrics Dept.	5465.16	2875	290	5	0	0				4.94
2021-01-12 09:38:34	Gastroenterology Dept.	7821.65	1259	1606.5	7	0	0					6.22		0
2021-01-12 09:39:23	Ophthalmology Dept.	7149.6	40	900	2							1.91
2021-01-12 09:43:14	ENT Dept.	19485.6	4851	3709.3	25						7.17	17.48
2021-01-12 09:44:02	General Surgery Dept.	8562.14	2487	1032	4	0	0				2.94	0.3				0.52
2021-01-12 09:45:46	Cardiovascular Medicine Dept.	21107.5	1489	1206.5	9					0	8.42
2021-01-12 09:47:53	Neurology Dept.	8111.01	2493	3404.7	11	0	0				10.86
2021-01-12 09:53:35	Cardiothoracic Surgery Dept.	3997.73	886	235	10	0	0	0	0			9.82
2021-01-12 09:54:25	Orthopedics Dept.	14605.6	1199	1055	5								4.27
2021-01-12 09:54:37	Ophthalmology Dept.	15794.2	353	1126	4							3.95				0.95
2021-01-12 09:56:46	Urology Dept.	28383.5	2051	2728.9	11	0	0				2.81		6.24			0.75
2021-01-12 09:58:50	Orthopedics Dept.	6389.18	845	738	6							5.15
2021-01-12 09:58:53	Hemodialysis Dept.	21668.1	3820	630	14	0	10				13.91
2021-01-12 09:59:06	Endocrinology Dept.	7813.92	1303	4070.2	9						8.94
2021-01-12 10:00:00	Cardiothoracic Surgery Dept.	40916.7	3179	788	11						0.92	5.72		0.33			3.17
2021-01-12 10:03:09	Gastroenterology Dept.	8746.56	2686	458	6	0	5				5.18
2021-01-12 10:04:36	ENT Dept.	16344.5	2331	1421.9	9	0	0	0	0		1.83	6.06				0.55
2021-01-12 10:05:53	Neurology Dept.	8182.54	925	4702.2	7	0	0				6.93
2021-01-12 10:08:04	Obstetrics and Gynecology Dept.	3001.27	444	850	13	0	0				12.93
2021-01-12 10:10:13	ENT Dept.	22807.1	2425	751.5	5	0	3				3.02	0.88
2021-01-12 10:12:04	General Surgery Dept.	5676.5	616	33	10						8.95	0.33
2021-01-12 10:15:59	Pediatrics Dept.	8541.36	856		14						13.8
2021-01-12 10:17:30	Orthopedics Dept.	11089.8	1175	588.5	8						0.93	6.01			2.45
2021-01-12 10:18:15	Ophthalmology Dept.	7436.63	3588	628.5	9							8.99
2021-01-12 10:19:21	Cardiothoracic Surgery Dept.	14410.5	1756	1156	21	0	0				0.78	19.26			1.83
2021-01-12 10:20:01	Endocrinology Dept.	6968	1547	2031.4	3	0	0					2.93
2021-01-12 10:20:13	Endocrinology Dept.	6271.3	1048	1941	8	0	0	0			3.78	4.14
2021-01-12 10:23:02	Endocrinology Dept.	13777.9	2621	1363	13	0	0		0		12.01
2021-01-12 10:23:07	Nephrology Dept.	27917.3	2099	699	15						14.92
2021-01-12 10:24:30	Endocrinology Dept.	3953.74	1409	2213.2	3							2.92
2021-01-12 10:29:10	Cardiovascular Medicine Dept.	10925.1	3365	1639.5	5	0	0				2.75	1.82
2021-01-12 10:29:22	Geriatrics Dept. II	28784.5	3862	410	38						37.91
2021-01-12 10:30:06	Neurology Dept.	1754.55	679	40	5						4.92
2021-01-12 10:30:27	Rehabilitation Medicine Dept.	33225.4	835	358	26							25.82
2021-01-12 10:32:34	Respiratory Medicine Dept.	97252.1	6974	927	38		38	38	0
2021-01-12 10:33:13	Obstetrics and Gynecology Dept.	15077.7	1316	775	8				0		1.93	4.94			0.98
2021-01-12 10:39:34	Urology Dept.	18689.4	954	1798.5	13						1.9	10.9
2021-01-12 10:46:31	Obstetrics and Gynecology Dept.	17691.1	949	754	5	0	0				4.38	0.47
2021-01-12 10:48:07	Respiratory Medicine Dept.	9085.59	3388	167	6	0	0		0		5.27
2021-01-12 10:49:01	Gastroenterology Dept.	8440.61	711	630	4				0		4
2021-01-12 10:49:59	Urology Dept.	14699.3	1008	1248.5	9						1.86	6.99
2021-01-12 10:50:48	Oncology Dept.	11675.5	1961	938	11	0	0	0	0			10.92
2021-01-12 10:50:56	Ophthalmology Dept.	1131.83	833	130	2				0			1.89
2021-01-12 10:52:21	ENT Dept.	13287.5	1906	2230.5	7						0.95	3.31	1.68	1		0.3
2021-01-12 10:54:04	Oncology Dept.	15758.5	1951	580.5	5							4.86
2021-01-12 10:57:17	Pediatrics Dept.	4252.28	537		10						9.91
2021-01-12 11:02:59	Urology Dept.	43995.9	3037	2726.5	37	0	0				0.74	20.73	13.75			5.42
2021-01-12 11:03:58	ENT Dept.	6154.37	321	2386.4	14	0	0					13.9
2021-01-12 11:09:24	Rehabilitation Medicine Dept.	29639.5	762	3264.5	28							27.9
2021-01-12 11:10:20	Endocrinology Dept.	7255.3	1756	1557.5	5	0	2	0			4.67
2021-01-12 11:22:16	Geriatrics Dept. II	96520.3	4714	590	38	0	0		0		37.86
2021-01-12 11:22:40	Urology Dept.	18688.3	999	1875	6						2.97	2.83
2021-01-12 11:22:56	ENT Dept.	5349.3	699	475	1	0	0				0.9
2021-01-12 11:24:03	Geriatrics Dept. II	26717.6	2665	410	41				0		40.91
2021-01-12 11:29:26	Orthopedics Dept.	5468.45	643	385	3						2.6
2021-01-12 11:33:20	Infection Dept.	4026.75	1701	179	2	0	0	0	0		1.89
2021-01-12 11:34:42	Nephrology Dept.	16337	2237	800.4	5						4.81
2021-01-12 11:42:12	Rehabilitation Medicine Dept.	4752.04	619	894.4	13							12.82
2021-01-12 11:48:46	Oncology Dept.	8686.45	1630	1435.6	13	0	0					12.69
2021-01-12 11:48:53	Respiratory Medicine Dept.	43204.8	2641	1512	42		42				41.69
2021-01-12 12:00:26	Urology Dept.	22327.2	1072	1721.5	11						2.87	7.92
2021-01-12 12:13:59	Pediatrics Dept.	9831.77	797	580.5	14						13.82
2021-01-12 12:17:15	Pediatrics Dept.	3167.25	514		7						6.82
2021-01-12 12:32:02	General Surgery Dept.	34265.5	4304	3499	13	0	0		0		11.78	0.03
2021-01-12 12:56:09	Respiratory Medicine Dept.	4740.07	1110	510	7				0		6.78
2021-01-12 13:02:38	Orthopedics Dept.	6294.07	618	35	6						5.65
2021-01-12 13:23:07	Orthopedics Dept.	6453.63	1209	2103.1	5	0	0	0	0			4.07
2021-01-12 13:23:48	Infection Dept.	26294	9490	10389	10	0	0	0				9.96		0.5
2021-01-12 13:54:58	Gastroenterology Dept.	12075	2283	2822.8	10				0		10
2021-01-12 13:57:05	TCM Dept.	3196.1	964	313.5	6							5.73
2021-01-12 14:10:49	Urology Dept.	22786.2	1369	2301.9	11						3.71	7.07
2021-01-12 14:36:01	Orthopedics Dept.	6531.55	719	385	3						2.59
2021-01-12 14:40:44	Ophthalmology Dept.	5645.74	3225	964.5	2						0.51	1.29
2021-01-12 14:41:30	Gastroenterology Dept.	26443.6	1345	1273	8				0		8.02
2021-01-12 14:42:30	Cardiovascular Medicine Dept.	5548.99	2006	2270	4	0	0					3.79
2021-01-12 14:43:54	Rehabilitation Medicine Dept.	36825.3	1401	1238.5	30						8.67	20.95
2021-01-12 14:45:31	Cardiothoracic Surgery Dept.	16165.5	942	2616.5	6						3.86	1
2021-01-12 14:50:15	Oncology Dept.	10401.2	1766	683	5							4.74
2021-01-12 14:54:25	Urology Dept.	86.04			0							0.08
2021-01-12 14:54:29	Gastroenterology Dept.	4467.14	746	1647.5	5						5
2021-01-12 15:00:37	Special Medicine Dept.	12266.6	3513	3183.2	14								13.73	0.33
2021-01-12 15:01:20	Ophthalmology Dept.	7112.8	1052	625	2	0	0					1.69
2021-01-12 15:09:34	Neurology Dept.	13001	3409	3833.2	16						15.67
2021-01-12 15:10:47	Hematology Dept.	2339.64	513	1416.5	3	0	0		0			2.67
2021-01-12 15:11:28	Gastroenterology Dept.	8288.31	2075	40	7	0	7				5.95
2021-01-12 15:12:08	Respiratory Medicine Dept.	18017.9	1730	510	15				0		14.69
2021-01-12 15:13:24	Geriatrics Dept. III	15934	939	1237	28						27.71
2021-01-12 15:16:00	Orthopedics Dept.	7307.04	1277	285	4	0	0	0	0		1.14	0.11	1.85			1.92
2021-01-12 15:17:12	Gastroenterology Dept.	7055.12	670	665	5						5
2021-01-12 15:21:37	Orthopedics Dept.	19672.6	1809	2869.4	15	0	0	0	0		0.81	13.09					1.2
2021-01-12 15:23:00	Orthopedics Dept.	3324.87	1209	1686.4	8	0	0	0				7.05
2021-01-12 15:30:39	Respiratory Medicine Dept.	16237.9	3594	1227	14	0	0					13.69
2021-01-12 15:39:00	ENT Dept.	21047.7	2878	1031.5	10						1.82	5	1.75			1.47
2021-01-12 15:58:07	Oncology Dept.	5596.48	2274	685	6							5.66
2021-01-12 15:59:24	Ophthalmology Dept.	8574.18	533	1078	3						0.73	1.94				0.6
2021-01-12 16:01:40	General Surgery Dept.	32456.8	1435	872	4	0	0				2.69	0.32
2021-01-12 16:02:26	Cardiothoracic Surgery Dept.	18918.1	1999	13353.4	10	0	0					8.99			0.5
2021-01-12 16:05:32	Cardiovascular Medicine Dept.	3642.82	1047	1145	6	0	0					5.69
2021-01-12 16:10:41	TCM Dept.	7910.37	3079	478.5	3	0	0					2.69
2021-01-12 16:11:29	Ophthalmology Dept.	5613.13	821	298	6						0.81	4.83				0.5
2021-01-12 16:13:06	Respiratory Medicine Dept.	12029.4	3042	2169.2	5	0	2		0		4.71
2021-01-12 16:16:54	Gastroenterology Dept.	472.14	3		0				0
2021-01-12 16:18:13	Pediatrics Dept.	7439.33	2432	100	8	0	0				7.67
2021-01-12 16:19:04	Gastroenterology Dept.	36437.8	5777	2602	27	13	13		0		26.37
2021-01-12 16:21:19	Respiratory Medicine Dept.	18367.5	2966	1979.2	13		13		0		12.69
2021-01-12 16:24:36	Ophthalmology Dept.	2979.82	605	705	13							12.66
2021-01-12 16:24:45	TCM Dept.	2874.14	1115	252	5	0	0					4.69
2021-01-12 16:28:15	Hematology Dept.	3185.19	2053	785.6	3	0	0	0	0			2.62
2021-01-12 16:32:25	Cardiovascular Medicine Dept.	9872.01	2164	1284	12		11				7.9
2021-01-12 16:37:19	Neurosurgery Dept.	21984.1	4148	6690.6	24	0	0				23.7
2021-01-12 16:40:36	Cardiovascular Medicine Dept.	6210.49	1513	2717	7						6.6
2021-01-12 16:43:04	Oncology Dept.	7896.66	1803	584	5							4.74
2021-01-12 16:43:48	Neurosurgery Dept.	41611.1	2050	5474	14	0	0		0		13.62
2021-01-12 16:46:31	General Surgery Dept.	4385.65	1996	1509.5	4						2.64	0.28
2021-01-12 16:48:49	Oncology Dept.	4070.93	2786	213	3							2.64
2021-01-12 16:49:55	Neurology Dept.	23449	1818	3680.2	18		8		0		17.66
2021-01-12 16:51:07	Cardiovascular Medicine Dept.	91620.6	30746	1150	29	29	0		1
2021-01-12 16:51:22	ENT Dept.	20931.9	2746	1040.5	10						0.88	5.98	1.75			1.02
2021-01-12 16:55:15	Orthopedics Dept.	62989.3	2609	4113.3	24						1.76	11.28	9.78				4
2021-01-12 16:57:25	Cardiovascular Medicine Dept.	3643.73	1506	1251	6							5.63
2021-01-12 17:06:12	Cardiovascular Medicine Dept.	49345.6	6246	639	26		26		0		25.67
2021-01-12 17:09:03	Cardiovascular Medicine Dept.	24403.4	4155	1230.5	11	4	7				6.98
2021-01-12 17:32:27	Orthopedics Dept.	49458.5	3812	2414.5	27						26.6
2021-01-12 17:37:49	Ophthalmology Dept.	8891.58	754	1244	9						0.72	7.84
2021-01-12 17:43:58	Neurosurgery Dept.	127851	5506	2500	9			1			7.6						1.92
2021-01-12 17:59:21	Neurosurgery Dept.	18637.9	1176	2288	10	0	4				9.54
2021-01-12 18:12:17	Pediatrics Dept.	9119.36	540		11						10.63
2021-01-12 18:18:43	General Surgery Dept.	19247.9	2069	1617	6	0	0				3.7	0.29				1.2
2021-01-12 19:03:48	General Surgery Dept.	31627.2	1367	300	7						6.3
2021-01-12 19:46:24	Pediatrics Dept.	4156.38	1329	180	6	0	0		0		5.53
2021-01-12 19:52:27	Neurology Dept.	13550.7	2289	1346.3	13	0	6				12.46
2021-01-12 20:00:39	Urology Dept.	1539.58	1450		1	0	0						0.49
2021-01-12 20:05:30	Orthopedics Dept.	22503	1485	1137	11	0	0	0	0		0.99	3.76	5.74				1.23
2021-01-12 20:10:29	ENT Dept.	4112.86	597	630.5	7						1.78	4.74
2021-01-12 20:15:45	Pediatrics Dept.	4813.39	1672		6	0	0	0	0		5.5
2021-01-12 20:32:07	General Surgery Dept.	19531.8	2664	844	7						5.59	0.27				2.58
2021-01-12 20:52:04	Neurosurgery Dept.	45703.7	2551	600	1		1	1									3
2021-01-12 21:28:25	Orthopedics Dept.	9977.79	862	1035.8	20						19.42
2021-01-12 21:30:38	Infection Dept.	12418.3	6592		7	0	0	0	0		6.39
2021-01-12 21:45:05	Cardiothoracic Surgery Dept.	6937.15	1218	3205	7							6.46			1.28
2021-01-12 21:47:41	Orthopedics Dept.	75648.5	2065	1535	14						0.83	11.99					1.67
2021-01-12 21:48:54	Neurology Dept.	8071.86	1493	3684.2	11	0	9		0		10.41
2021-01-12 21:51:27	Orthopedics Dept.	12173	2229	1155.5	9	0	0	0	0		0.97	7.42			0.67
2021-01-12 21:52:00	Gastroenterology Dept.	5138.15	1049	863	5	0	0		0		3.7			0.75
2021-01-12 21:55:39	Neurology Dept.	6268.82	1037	2257.2	15						14.39
2021-01-12 21:56:59	Orthopedics Dept.	37792.9	1485	2024.4	11	0	0	0			0.73		8.97				1.4
2021-01-12 22:11:28	TCM Dept.	5908.7	2512	1796.1	9	0	0					8.38
2021-01-12 22:12:47	Cardiovascular Medicine Dept.	25008.1	4334	373	13	3	6				8.74
2021-01-12 22:13:18	Cardiothoracic Surgery Dept.	15052.6	2220	912	15							13.78
2021-01-12 22:18:43	Respiratory Medicine Dept.	14771.2	3291	1758	16	0	14				15.44
2021-01-12 22:41:09	Obstetrics and Gynecology Dept.	12433.2	1697	525	7						1.87	3.55			0.67
2021-01-12 22:53:30	Cardiothoracic Surgery Dept.	91231.7	4933	2231	10						6.35						1.5
2021-01-12 23:51:29	Neurosurgery Dept.	124069	4192	12390	48		14	14			36.7
2021-01-13 00:01:00	Neurosurgery Dept.	20501.4	2015	2321	13	3	3	3			9.99
2021-01-13 00:12:00	Emergency Dept.	47875.1	9724	5013	13				1
2021-01-13 00:30:07	Infection Dept.	9614.85	2458	184	7				0		7.3
2021-01-13 00:40:03	Infection Dept.	8294.11	2308	184	7	0	0				7.34
2021-01-13 01:15:02	Urology Dept.	8988.1	1017	801.5	12						5.25	7
2021-01-13 01:23:12	Neurology Dept.	4737.07	657	2759.2	6						6.25
2021-01-13 01:27:37	Orthopedics Dept.	14213.5	1101	100	13						0.6		12.78				1.67
2021-01-13 07:48:09	Ophthalmology Dept.	6379.31	35	621	1	0	0					0.96
2021-01-13 07:53:53	Respiratory Medicine Dept.	4347.41	1199	510	7				0		7.19
2021-01-13 07:57:58	Gastroenterology Dept.	28405.7	3131	1024	26	0	0				26
2021-01-13 07:59:40	Cardiovascular Medicine Dept.	6446.25	1803	1545	7							6.98
2021-01-13 08:03:14	Neurosurgery Dept.	2459.82	687	635.8	3						0.77	2.22
2021-01-13 08:05:07	Ophthalmology Dept.	30198.3	833	1814	12						1.76	10.25					3.05
2021-01-13 08:08:29	Ophthalmology Dept.	4307.35	2461	941.5	3							3.02
2021-01-13 08:11:33	Neurology Dept.	7816.26	1118	4132.2	12						11.89
2021-01-13 08:22:33	Ophthalmology Dept.	9798.38	1095	814.5	2							2.06
2021-01-13 08:35:37	Neurology Dept.	15011.1	2050	812	23	0	0	0	0		22.9
2021-01-13 08:39:15	Respiratory Medicine Dept.	9822.17	1235	880	6				0		5.95
2021-01-13 08:44:01	Oncology Dept.	3433.08	1840	683	2							1.95
2021-01-13 08:44:31	Gastroenterology Dept.	9443.97	1470	2406	8	0	0				5.21	1.99		1.33
2021-01-13 08:48:07	Endocrinology Dept.	10143.6	1273	1378	13				0		3.94	8.88
2021-01-13 08:58:07	General Surgery Dept.	22483.1	1937	5917.4	13	0	0	0	0		12.12	0.11				1.25
2021-01-13 09:01:09	Ophthalmology Dept.	22991.1	593	1067	9	0	0				1.11	7.95					1.67
2021-01-13 09:03:00	General Surgery Dept.	23426.9	3400	2847.5	5						2.92	0.29		1.33
2021-01-13 09:03:53	Oncology Dept.	12714.3	611	905.3	8				0			7.89
2021-01-13 09:07:04	Orthopedics Dept.	19243.2	956	528	6						5.69
2021-01-13 09:08:20	Oncology Dept.	5191.89	1929	520	6			0	0			6
2021-01-13 09:08:55	General Surgery Dept.	46176.8	2302	6146.1	12						10.22	0.26					3.75
2021-01-13 09:10:00	Ophthalmology Dept.	8098.56	2771	1640	16							16.11
2021-01-13 09:13:45	Respiratory Medicine Dept.	7631.9	2423	1462	6	0	4				5.93
2021-01-13 09:14:29	Gastroenterology Dept.	31183.5	996		125							125
2021-01-13 09:16:22	Cardiovascular Medicine Dept.	2631.19	1194	648	3						3.03
2021-01-13 09:16:45	ENT Dept.	13565.6	804	887.5	9						7.63	1.33
2021-01-13 09:22:12	Ophthalmology Dept.	23654.8	837	1553	8	0	0				0.81	7.14					1.7
2021-01-13 09:24:25	Ophthalmology Dept.	1662.93	30	84	1	0	0					0.95
2021-01-13 09:25:36	Cardiovascular Medicine Dept.	5584.72	1444	1894.5	8	0	0				8.07
2021-01-13 09:27:36	Ophthalmology Dept.	9129.53	649	563	2							1.94				0.33
2021-01-13 09:27:45	Nephrology Dept.	3866.91	1572	687.5	3						2.96
2021-01-13 09:31:50	Ophthalmology Dept.	9401.73	591	791	2							1.9				0.4
2021-01-13 09:32:39	General Surgery Dept.	22975.5	1462	2919	6	0	0	0	0		4.11	0.27				0.98
2021-01-13 09:33:18	Urology Dept.	27552.2	1038	3202	9						1.77	7.15
2021-01-13 09:34:09	Gastroenterology Dept.	16404.8	2089	75	16	0	16				16
2021-01-13 09:37:52	Hematology Dept.	4406.45	1062	539	12	0	0	0	0			11.94
2021-01-13 09:39:22	Hematology Dept.	12665.8	3840	3107.6	9						8.96
2021-01-13 09:39:32	Gastroenterology Dept.	11091.9	736	1144	5	0	0					5
2021-01-13 09:41:41	Cardiovascular Medicine Dept.	8578.02	1784	1220	7	0	0				6.76
2021-01-13 09:42:23	Ophthalmology Dept.	6990.62	486	1373	7						1.08	5.85				1.5
2021-01-13 09:44:25	Nephrology Dept.	5939.1	1604	401	3						2.92
2021-01-13 09:44:47	Respiratory Medicine Dept.	50761.7	14253	15217.7	37						36.69			0	0.25
2021-01-13 09:47:24	Ophthalmology Dept.	9320.15	353	448	3							2.96				0.33
2021-01-13 09:51:16	ENT Dept.	24690	3224	2166.5	9	0	0	0	0		1.89	4.03	1.92				2
2021-01-13 09:52:43	Urology Dept.	8071.5	694	635	5						1.84	3.08
2021-01-13 09:52:54	General Surgery Dept.	2809.75	445	85	4							3.24
2021-01-13 09:53:53	Ophthalmology Dept.	10015.3	654	886	5							5				0.5
2021-01-13 09:58:26	Oncology Dept.	13623.8	1947	520	8	0	0	0	0		7.99
2021-01-13 10:00:00	Geriatrics Dept. I	197892	37386	5058	42	15	18	42	2
2021-01-13 10:00:00	Respiratory Medicine Dept.	12337.7	2250	940	9	0	0				8.92
2021-01-13 10:00:05	Endocrinology Dept.	7059.31	1938	2361.5	9	0	0	0	0			8.93
2021-01-13 10:02:17	ENT Dept.	17603.9	2308	1781.5	10	0	0	0	0		1.94	4.99	1.78
2021-01-13 10:04:55	Cardiovascular Medicine Dept.	76003.8	1833	4287.7	10	0	0		0		9.32
2021-01-13 10:04:55	Rehabilitation Medicine Dept.	6392.84	448	85	12				0			11.73
2021-01-13 10:05:58	Cardiovascular Medicine Dept.	3365.72	949	606.5	8						7.94
2021-01-13 10:08:14	Geriatrics Dept. I	63778.9	4450	1029	57				0		56.91
2021-01-13 10:09:32	Geriatrics Dept. I	33436.3	2942	1069	57	0	0	0	0		56.89
2021-01-13 10:10:47	Geriatrics Dept. I	28394.9	1770	1490	58	0	0				57.95
2021-01-13 10:11:06	Rehabilitation Medicine Dept.	3879.81	269		9							8.92
2021-01-13 10:12:07	Geriatrics Dept. I	69191.5	12389	1026	58						57.94
2021-01-13 10:13:04	Endocrinology Dept.	116.35	3	0	0	0	0					0.42
2021-01-13 10:13:29	Gastroenterology Dept.	8592.59	1515	1598	7	0	0				6.01	0.19		0.33
2021-01-13 10:16:12	Ophthalmology Dept.	8533.18	591	599	2							1.92
2021-01-13 10:17:22	Nephrology Dept.	49261.7	4919	1130	25	0	0				24.86
2021-01-13 10:19:56	Ophthalmology Dept.	18098.6	928	1624.5	8						0.98	6.88					1.25
2021-01-13 10:24:36	General Surgery Dept.	7599.41	1277	2593	6	0	0	0	0		5.85			0.33
2021-01-13 10:27:28	Oncology Dept.	11162	1652	772.5	9							8.75
2021-01-13 10:27:48	Obstetrics and Gynecology Dept.	13178.3	1249	3612.5	10						1.95	6.93				0.63
2021-01-13 10:30:54	Respiratory Medicine Dept.	188186	14353	2074	41		41	41
2021-01-13 10:31:51	Respiratory Medicine Dept.	96303.1	9313	1990	28		28	28
2021-01-13 10:33:49	TCM Dept.	6951.42	3492	2067.1	9							8.91
2021-01-13 10:34:52	Urology Dept.	16382.8	1223	698	9				0		5.74		0.7			0.27
2021-01-13 10:41:14	ENT Dept.	15138.5	1726	961.5	8						1.9	3.02	1.95	0.17			0.92
2021-01-13 10:41:19	Endocrinology Dept.	5943	1691	1872.5	7							6.85
2021-01-13 10:41:30	ENT Dept.	15074	1247	1532.5	11	0	0	0	0		4.77	5.93
2021-01-13 10:50:42	Endocrinology Dept.	9997.57	1638	4104.7	8	0	0	0				7.89		0.33
2021-01-13 10:59:53	Rehabilitation Medicine Dept.	2037.62	1038	735.4	1							1.14
2021-01-13 11:01:19	Cardiovascular Medicine Dept.	8949.47	1443	1515.5	5	0	0				4.92
2021-01-13 11:03:24	Geriatrics Dept. II	42686.1	3706	1554	42				0		41.87
2021-01-13 11:04:08	Cardiovascular Medicine Dept.	24625.3	8174	1723.5	20	5	5	0			15.35
2021-01-13 11:05:44	Ophthalmology Dept.	5129.97	333	287	7						0.83	6.05				0.75
2021-01-13 11:07:23	Ophthalmology Dept.	7114.47	958	527	6			0			0.88	4.97
2021-01-13 11:09:08	Obstetrics and Gynecology Dept.	12104.4	1126	843	7						1.83	4.24					0.83
2021-01-13 11:14:36	ENT Dept.	8743.65	1175	1972.7	10	0	0						8.65
2021-01-13 11:21:55	Endocrinology Dept.	2464.29	773	1158.5	2	0	0	0	0			1.88
2021-01-13 11:23:58	Neurosurgery Dept.	81597.1	8790	2328	32			32	1		4.04
2021-01-13 11:31:04	Infection Dept.	13877	8184	35	6	0	0	0			5.88
2021-01-13 11:35:08	Rehabilitation Medicine Dept.	3293.26	483	235	20				0			19.76
2021-01-13 11:39:36	Rehabilitation Medicine Dept.	1355.09			9				0			8.79
2021-01-13 11:40:08	Cardiothoracic Surgery Dept.	3929.2	701	578.5	4	0	0					3.09			0.37
2021-01-13 11:43:58	Rehabilitation Medicine Dept.	15887.3	1147	3831.5	14						13.8
2021-01-13 11:45:35	Nephrology Dept.	16049.9	2744	1858	9	0	2				8.71
2021-01-13 11:47:45	Rehabilitation Medicine Dept.	1743.99			8				0			6.77
2021-01-13 11:52:28	Rehabilitation Medicine Dept.	12600.8	551	994.4	12							11.73
2021-01-13 12:00:00	ENT Dept.	3324.39	1802	1339.5	2								1.7
2021-01-13 12:31:55	Obstetrics and Gynecology Dept.	2710.47	1398	40	17							14.83
2021-01-13 12:47:21	Orthopedics Dept.	46925.7	1234	1542.5	20						15.55	4.01
2021-01-13 12:59:33	Cardiovascular Medicine Dept.	17597.1	2799	600	15	0	0				4.42
2021-01-13 13:07:11	Infection Dept.	7636.11	1524	40	7	0	0	0	0		6.72
2021-01-13 13:20:48	ENT Dept.	18105	2795	2011.5	9	0	0	0	0		1.86	3.96	1.8				1.32
2021-01-13 13:49:08	Obstetrics and Gynecology Dept.	44698.8	2110	6615.4	17						7.73	9.7		0			5.15
2021-01-13 14:02:00	Endocrinology Dept.	7862.93	1600	2729.5	10							9.78
2021-01-13 14:06:01	Cardiovascular Medicine Dept.	8811.38	1127	3609	11	0	0	0			10.76
2021-01-13 14:12:12	Endocrinology Dept.	25739.3	1387	6665	27				0		26.8
2021-01-13 14:13:25	Pediatrics Dept.	6730.64	2467	352	7	0	0				6.99
2021-01-13 14:21:03	Gastroenterology Dept.	8385.18	739	1524	6	0	0				6
2021-01-13 14:24:30	Cardiovascular Medicine Dept.	59418	2515	6668.1	22						7.56	6.28	6.01				2
2021-01-13 14:31:29	General Surgery Dept.	2517.63	792	166	5						3.74	0.34
2021-01-13 14:31:53	Neurosurgery Dept.	270576	8592	27709.4	67	0	0				56.56						13.85
2021-01-13 14:32:50	Cardiovascular Medicine Dept.	3541.67	1021	1498	3	0	0					2.77
2021-01-13 14:33:14	Neurology Dept.	9118.91	1222	2177.2	14	0	0	0	0		13.74
2021-01-13 14:35:13	Urology Dept.	13013.4	1047		6	0	0				0.78	2.97	1.75			0.57
2021-01-13 14:40:32	Endocrinology Dept.	7756.97	1976	3605.9	8	0	0	0	0			7.7
2021-01-13 14:41:15	Cardiovascular Medicine Dept.	22528.6	2019	2297	7	0	0				5.75
2021-01-13 14:43:40	Infection Dept.	8669.01	1725	1344.2	7						6.76
2021-01-13 14:45:25	Respiratory Medicine Dept.	5184.29	1757	1245	2		2				1.78
2021-01-13 14:53:22	Geriatrics Dept. III	23837.8	2411	80	24				0		23.73
2021-01-13 14:53:58	Oncology Dept.	12881.5	1662	772.5	7							6.74
2021-01-13 14:54:36	Neurology Dept.	4420.2	1376	1592.2	7	0	0				6.66
2021-01-13 14:56:53	Endocrinology Dept.	7983.02	2542	534	8	0	0					7.67
2021-01-13 14:57:47	ENT Dept.	22036.4	2210	1727	16	0	0	0	0		1.75	5.04	7.86			2.13
2021-01-13 14:58:44	Neurology Dept.	9667.72	1984	2165.2	13	0	8		0		12.71
2021-01-13 15:00:05	Endocrinology Dept.	10615.6	1256	3809.8	14				0		13.72
2021-01-13 15:00:17	Gastroenterology Dept.	5814.35	931	1293	5	0	0					4.08		0.32
2021-01-13 15:01:57	Orthopedics Dept.	28170.6	1480	976	16	0	0	0	0		1.01	13.95					0.95
2021-01-13 15:04:43	Cardiovascular Medicine Dept.	5172.24	1434	606.5	12	0	4	0			11.69
2021-01-13 15:09:55	Neurology Dept.	6802.5	1827	1357	11						10.7
2021-01-13 15:14:28	Pediatrics Dept.	3554.49	2173		4	0	0				3.7
2021-01-13 15:17:39	TCM Dept.	13242.7	3951	731.5	10	0	0				8.72	0.99
2021-01-13 15:24:33	Geriatrics Dept. III	121749	19483	1120	40	10	30		2		40
2021-01-13 15:26:20	Obstetrics and Gynecology Dept.	1891.67	1288	186	5							3.77
2021-01-13 15:26:41	General Surgery Dept.	15932.2	1376	668	4	0	0		0		2.7	0.25
2021-01-13 15:31:01	Oncology Dept.	9710.81	1806	1109	13							12.65
2021-01-13 15:32:08	General Surgery Dept.	21095.9	2819	3011.8	9				0		7.76	0.17		0.33
2021-01-13 15:36:28	Orthopedics Dept.	25372.8	1119	1687	12						0.9	10.18					2.45
2021-01-13 15:36:35	Hematology Dept.	36821.3	2655	828	28	0	0		0		2.81	24.87
2021-01-13 15:36:44	Orthopedics Dept.	37532.4	6575	1347	19	0	0	0	0		0.53	17.3				2.08
2021-01-13 15:38:55	Gastroenterology Dept.	5947.57	1148	1973.5	7	0	0		0		5.96			1
2021-01-13 15:41:05	Orthopedics Dept.	53574.1	1124	2174.4	14	0	0	0			0.61	4.41	7.77				2.83
2021-01-13 15:41:07	Cardiothoracic Surgery Dept.	19334.7	1793	1315.5	9						6.64	1.89
2021-01-13 15:45:36	Pediatrics Dept.	8229.7	997		14						13.7
2021-01-13 15:49:58	Oncology Dept.	7833.53	1834	683	6							5.7
[truncated: 36,148 more rows]
